# Supplementary material for: Genome-Wide Association Study for Biomass Related Traits in a Panel of Sorghum bicolor and S. bicolor × S. halepense Populations
Source: Front Plant Sci. 2020 Nov 12;11:551305. doi: 10.3389/fpls.2020.551305 (PMC7688983; doi:10.3389/fpls.2020.551305)
Supplement: Supplementary file 4 [file Table_1.XLSX]

## Sheet: Selected genomic regions
Supplementary Table 1. GWAS Funtional Analysis for Biomass Yield and Biomass Relevant Traits in Sorghum
Transcript	Chr	Start (bp)	Stop (bp)	Closest SNP	Trait	Distance (bp)	Description	GO: molecular function	GO: biological process	Additional Ontology Annotations
Sobic.001G107400.1	1	8326549	8329340	Chr1_8820891	DMC	491551	similar to Putative uncharacterized protein	protein dimerization activity		G3DSA:4.10.280.10 (MYOD Basic-Helix-Loop-Helix Domain; subunit B); PF00010 (Helix-loop-helix DNA-binding domain); PS50888 (Myc-type, basic helix-loop-helix (bHLH) domain profile); PTHR23042 (CIRCADIAN PROTEIN CLOCK/ARNT/BMAL/PAS); PTHR23042:SF25 (TRANSCRIPTION FACTOR NAI1); SM00353 (helix loop helix domain); SSF47459 (HLH, helix-loop-helix DNA-binding domain); SSF55021 (ACT-like)
Sobic.001G107500.1	1	8334555	8331250	Chr1_8820891	DMC	486336	similar to Putative uncharacterized protein	ATP binding; protein kinase activity; protein tyrosine kinase activity	protein phosphorylation	2.7.11.22 (Cyclin-dependent kinase); 2.7.11.23 ([RNA-polymerase]-subunit kinase); G3DSA:1.10.510.10 (Transferase(Phosphotransferase) domain 1); G3DSA:3.30.200.20 (Phosphorylase Kinase; domain 1); PF00069 (Protein kinase domain); PS50011 (Protein kinase domain profile); PTHR24056 (CELL DIVISION PROTEIN KINASE); SM00219 (Tyrosine kinase, catalytic domain); SSF56112 (Protein kinase-like (PK-like))
Sobic.001G107550.1	1	8335664	8339257	Chr1_8820891	DMC	481634		hydrolase activity	metabolic process	4.2.99.22 (Tuliposide A-converting enzyme); PF07859 (alpha/beta hydrolase fold); PTHR23024 (MEMBER OF 'GDXG' FAMILY OF LIPOLYTIC ENZYMES); SSF53474 (alpha/beta-Hydrolases)
Sobic.001G107600.1	1	8341238	8337014	Chr1_8820891	DMC	479653	similar to Lariat debranching enzyme	hydrolase activity; hydrolase activity, acting on ester bonds	mRNA processing	KOG2863 (RNA lariat debranching enzyme); PF00149 (Calcineurin-like phosphoesterase); PF05011 (Lariat debranching enzyme, C-terminal domain); PTHR12849 (RNA LARIAT DEBRANCHING ENZYME); SSF56300 (Metallo-dependent phosphatases)
Sobic.001G107700.2	1	8345937	8347487	Chr1_8820891	DMC	473404		nucleic acid binding		PF13456 (Reverse transcriptase-like); SSF53098 (Ribonuclease H-like)
Sobic.001G107800.1	1	8348256	8347538	Chr1_8820891	DMC	472635	Predicted protein
Sobic.001G107900.1	1	8364841	8351880	Chr1_8820891	DMC	456050				PF05182 (Fip1 motif)
Sobic.001G108000.1	1	8370529	8368475	Chr1_8820891	DMC	450362				GO:0005737 (cytoplasm); KOG1509 (Predicted nucleic acid-binding protein ASMTL); PF02545 (Maf-like protein); PIRSF006305 (septum formation protein Maf); PTHR11746 (O-METHYLTRANSFERASE); SSF52972 (ITPase-like)
Sobic.001G108100.1	1	8371469	8373508	Chr1_8820891	DMC	447383	weakly similar to Os03g0724600 protein
Sobic.001G108200.1	1	8374429	8376212	Chr1_8820891	DMC	444679	similar to Putative uncharacterized protein
Sobic.001G108300.1	1	8396972	8396643	Chr1_8820891	DMC	423919				SSF144284 (Sec2 N-terminal region)
Sobic.001G108350.1	1	8405395	8406219	Chr1_8820891	DMC	414672
Sobic.001G108400.1	1	8406232	8410478	Chr1_8820891	DMC	410413	similar to Putative uncharacterized protein	ATP binding; protein binding; protein kinase activity	protein phosphorylation	2.7.11.1 (Non-specific serine/threonine protein kinase); G3DSA:1.10.510.10 (Transferase(Phosphotransferase) domain 1); G3DSA:3.30.200.20 (Phosphorylase Kinase; domain 1); G3DSA:3.80.10.10 (Ribonuclease Inhibitor); KOG1187 (Serine/threonine protein kinase); PF07714 (Protein tyrosine kinase); PF13855 (Leucine rich repeat); PS50011 (Protein kinase domain profile); SM00369 (Leucine-rich repeats, typi…
Sobic.001G108500.1	1	8416457	8412554	Chr1_8820891	DMC	404434	similar to Putative cellular retinaldehyde-binding protein	transporter activity	transport	G3DSA:1.10.8.20 (N-terminal domain of phosphatidylinositol transfer protein sec14p); G3DSA:3.40.525.10 (Phosphatidylinositol Transfer Protein Sec14p); GO:0005622 (intracellular); KOG1470 (Phosphatidylinositol transfer protein PDR16 and related proteins); PF00650 (CRAL/TRIO domain); PF03765 (CRAL/TRIO, N-terminal domain); PR00180 (Cellular retinaldehyde-binding protein signature); PS50191 (CRAL-TR…
Sobic.001G108600.1	1	8428271	8424872	Chr1_8820891	DMC	392620	similar to CRAL/TRIO domain, putative			G3DSA:1.10.8.20 (N-terminal domain of phosphatidylinositol transfer protein sec14p); G3DSA:3.40.525.10 (Phosphatidylinositol Transfer Protein Sec14p); KOG1470 (Phosphatidylinositol transfer protein PDR16 and related proteins); KOG1471 (Phosphatidylinositol transfer protein SEC14 and related proteins); PF00650 (CRAL/TRIO domain); PF03765 (CRAL/TRIO, N-terminal domain); PS50191 (CRAL-TRIO lipid bin…
Sobic.001G108700.1	1	8436229	8432095	Chr1_8820891	DMC	384662				G3DSA:1.10.8.20 (N-terminal domain of phosphatidylinositol transfer protein sec14p); G3DSA:3.40.525.10 (Phosphatidylinositol Transfer Protein Sec14p); KOG1470 (Phosphatidylinositol transfer protein PDR16 and related proteins); PF00650 (CRAL/TRIO domain); PF03765 (CRAL/TRIO, N-terminal domain); PS50191 (CRAL-TRIO lipid binding domain profile); PTHR10174 (RETINALDEHYDE BINDING PROTEIN-RELATED); SM0…
Sobic.001G108800.1	1	8441354	8442567	Chr1_8820891	DMC	378324	similar to Expressed protein
Sobic.001G108900.1	1	8447886	8442944	Chr1_8820891	DMC	373005	similar to Expressed protein			G3DSA:3.30.710.10 (Potassium Channel Kv1.1; Chain A)
Sobic.001G109000.1	1	8462148	8461063	Chr1_8820891	DMC	358743	similar to Putative uncharacterized protein OJ1499_D04.17
Sobic.001G109100.1	1	8473335	8469856	Chr1_8820891	DMC	347556	similar to GRAS family transcription factor, putative			PF03514 (GRAS domain family); PS50985 (GRAS family profile); PTHR31636:SF65 (SCARECROW-LIKE PROTEIN 4-RELATED); SSF81995 (beta-sandwich domain of Sec23/24)
Sobic.001G109300.1	1	8496425	8501915	Chr1_8820891	DMC	318976		actin binding	cytoskeleton organization; cell morphogenesis	KOG2675 (Adenylate cyclase-associated protein (CAP/Srv2p)); PF01213 (Adenylate cyclase associated (CAP) N terminal); PF08603 (Adenylate cyclase associated (CAP) C terminal); PS51329 (C-CAP/cofactor C-like domain profile); PTHR10652 (ADENYLYL CYCLASE-ASSOCIATED PROTEIN); SM00673 (Domain in CAPs (cyclase-associated proteins) and X-linked retinitis pigmentosa 2 gene product.); SSF101278 (N-terminal …
Sobic.001G109500.2	1	8504611	8508054	Chr1_8820891	DMC	312837	weakly similar to F-box domain containing protein	protein binding		G3DSA:2.130.10.80 (Galactose oxidase; central domain); PF00646 (F-box domain); PS50181 (F-box domain profile); SM00256 (A Receptor for Ubiquitination Targets); SSF81383 (F-box domain)
Sobic.001G109400.1	1	8504686	8501399	Chr1_8820891	DMC	316205	similar to Glycosyl hydrolases family 17, putative	hydrolase activity, hydrolyzing O-glycosyl compounds	carbohydrate metabolic process	3.2.1.39 (Glucan endo-1,3-beta-D-glucosidase); G3DSA:3.20.20.80 (Glycosidases); PF00332 (Glycosyl hydrolases family 17); SSF51445 ((Trans)glycosidases)
Sobic.001G109700.1	1	8517417	8510687	Chr1_8820891	DMC	303474	similar to Chromatin remodeling factor DDM1b	ATP binding; DNA binding; hydrolase activity		3.6.4.12 (DNA helicase); G3DSA:3.40.50.300 (P-loop containing nucleotide triphosphate hydrolases); KOG1001 (Helicase-like transcription factor HLTF/DNA helicase RAD5, DEAD-box superfamily); KOG1002 (Nucleotide excision repair protein RAD16); PF00271 (Helicase conserved C-terminal domain); PF04851 (Type III restriction enzyme, res subunit); PS51192 (Superfamilies 1 and 2 helicase ATP-binding type-…
Sobic.001G109800.1	1	8526724	8521184	Chr1_8820891	DMC	294167	similar to Myb-like DNA-binding domain, putative	DNA binding; protein binding; zinc ion binding		G3DSA:1.10.10.10 (winged helix repressor DNA binding domain); G3DSA:1.10.10.60 (Homeodomain-like); KOG1279 (Chromatin remodeling factor subunit and related transcription factors); PF00249 (Myb-like DNA-binding domain); PF00569 (Zinc finger, ZZ type); PF04433 (SWIRM domain); PF16495 (SWIRM-associated region 1); PS50135 (Zinc finger ZZ-type profile); PS50934 (SWIRM domain profile); PS51293 (SANT do…
Sobic.001G109900.1	1	8529688	8531056	Chr1_8820891	DMC	289835	similar to Expressed protein			PF09790 (Hyccin)
Sobic.001G110000.1	1	8533899	8533126	Chr1_8820891	DMC	286992	similar to Probable histone H2AXb	DNA binding; protein heterodimerization activity		G3DSA:1.10.20.10 (Histone; subunit A); GO:0000786 (nucleosome); GO:0005634 (nucleus); K11251 (histone H2A); KOG1756 (Histone 2A); PF00125 (Core histone H2A/H2B/H3/H4); PF16211 (C-terminus of histone H2A); PR00620 (Histone H2A signature); PTHR23430 (HISTONE H2A); SM00414 (Histone 2A); SSF47113 (Histone-fold)
Sobic.001G110100.1	1	8537743	8540529	Chr1_8820891	DMC	280362				PF04601 (Domain of unknown function (DUF569)); SSF50405 (Actin-crosslinking proteins)
Sobic.001G110150.1	1	8544707	8549559	Chr1_8820891	DMC	271332
Sobic.001G110200.2	1	8559353	8558747	Chr1_8820891	DMC	261538		zinc ion binding		PF06839 (GRF zinc finger)
Sobic.001G110250.1	1	8559517	8561224	Chr1_8820891	DMC	259667
Sobic.001G110300.1	1	8561928	8562798	Chr1_8820891	DMC	258093	similar to Expressed protein			GO:0016020 (membrane); KOG3312 (Predicted membrane protein); PF01956 (Integral membrane protein DUF106); PIRSF023322 (transmembrane protein); PTHR20917 (PNAS-RELATED)
Sobic.001G110400.1	1	8564852	8565355	Chr1_8820891	DMC	255536
Sobic.001G110500.1	1	8567753	8569845	Chr1_8820891	DMC	251046	similar to OSJNBa0031O09.02			PF06101 (Plant protein of unknown function (DUF946)); PTHR17204 (PRE-MRNA PROCESSING PROTEIN PRP39-RELATED)
Sobic.001G110600.1	1	8592689	8570058	Chr1_8820891	DMC	228202	similar to HEAT repeat, putative	binding; protein binding		G3DSA:1.25.10.10 (Leucine-rich Repeat Variant); PF02985 (HEAT repeat); PF12074 (Domain of unknown function (DUF3554)); PF13646 (HEAT repeats); PS50077 (HEAT repeat profile); PTHR23346 (TRANSLATIONAL ACTIVATOR GCN1-RELATED); PTHR23346:SF7 (TRANSLATIONAL ACTIVATOR GCN1); SSF48371 (ARM repeat)
Sobic.001G110701.1	1	8597853	8601305	Chr1_8820891	DMC	219586				5.2.1.8 (Peptidylprolyl isomerase)
Sobic.001G110800.1	1	8604558	8606862	Chr1_8820891	DMC	214029
Sobic.001G110900.1	1	8616973	8614915	Chr1_8820891	DMC	203918	similar to Putative uncharacterized protein	DNA binding		G3DSA:1.10.10.60 (Homeodomain-like); KOG0048 (Transcription factor, Myb superfamily); PF00249 (Myb-like DNA-binding domain); PS51294 (Myb-type HTH DNA-binding domain profile); PTHR10641 (MYB-LIKE DNA-BINDING PROTEIN MYB); PTHR10641:SF665 (MYB TRANSCRIPTION FACTOR); SM00717 (SANT SWI3, ADA2, N-CoR and TFIIIB'' DNA-binding domains); SSF46689 (Homeodomain-like)
Sobic.001G110950.1	1	8623618	8625574	Chr1_8820891	DMC	195317
Sobic.001G111000.1	1	8635411	8627539	Chr1_8820891	DMC	185480	similar to Putative glutamate carboxylase	carboxy-lyase activity; catalytic activity; glutamate decarboxylase activity; pyridoxal phosphate binding	carboxylic acid metabolic process; glutamate metabolic process	4.1.1.15 (Glutamate decarboxylase); G3DSA:3.40.640.10 (Type I PLP-dependent aspartate aminotransferase-like (Major domain)); G3DSA:3.90.1150.10 (Aspartate Aminotransferase; domain 1); K01580 (glutamate decarboxylase); PF00282 (Pyridoxal-dependent decarboxylase conserved domain); PTHR11999 (GROUP II PYRIDOXAL-5-PHOSPHATE DECARBOXYLASE); SSF53383 (PLP-dependent transferases); TIGR01788 (Glu-decarb-…
Sobic.001G111150.1	1	8665080	8680087	Chr1_8820891	DMC	140804		transporter activity	transport	G3DSA:1.20.1250.20 (MFS general substrate transporter like domains); GO:0016020 (membrane); PF00854 (POT family); PTHR11654 (OLIGOPEPTIDE TRANSPORTER-RELATED); SSF103473 (MFS general substrate transporter)
Sobic.001G111300.1	1	8681143	8683794	Chr1_8820891	DMC	137097	similar to Putative uncharacterized protein	ATP binding; protein kinase activity; protein tyrosine kinase activity	protein phosphorylation	2.7.11.1 (Non-specific serine/threonine protein kinase); G3DSA:1.10.510.10 (Transferase(Phosphotransferase) domain 1); G3DSA:3.30.200.20 (Phosphorylase Kinase; domain 1); KOG1187 (Serine/threonine protein kinase); PF07714 (Protein tyrosine kinase); PIRSF000654 (integrin-linked protein kinase); PR00109 (Tyrosine kinase catalytic domain signature); PS50011 (Protein kinase domain profile); SM00219 (…
Sobic.001G111366.1	1	8691543	8693083	Chr1_8820891	DMC	127808			regulation of transcription, DNA-templated	PF08446 (PAS fold); PTHR24423 (TWO-COMPONENT SENSOR HISTIDINE KINASE); PTHR24423:SF519 (PHYTOCHROME A); SSF55785 (PYP-like sensor domain (PAS domain)); SSF55874 (ATPase domain of HSP90 chaperone/DNA topoisomerase II/histidine kinase)
Sobic.001G111500.1	1	8708287	8721152	Chr1_8820891	DMC	99739	similar to Phytochrome A	phosphorelay sensor kinase activity; photoreceptor activity; protein binding; protein homodimerization activity	regulation of transcription, DNA-templated; signal transduction; protein-chromophore linkage; protein-tetrapyrrole linkage; red, far-red light phototransduction; detection of visible light	K12120 (phytochrome A); PF00360 (Phytochrome region); PF00512 (His Kinase A (phospho-acceptor) domain); PF00989 (PAS fold); PF01590 (GAF domain); PF02518 (Histidine kinase-, DNA gyrase B-, and HSP90-like ATPase); PF08446 (PAS fold); PIRSF000084 (phytochrome, conventional type); PR01033 (Phytochrome signature); PS50046 (Phytochrome chromophore attachment site domain profile); PS50109 (Histidine ki…
Sobic.001G111432.1	1	8715477	8715960	Chr1_8820891	DMC	104931
Sobic.001G111600.1	1	8729547	8736329	Chr1_8820891	DMC	84562		ATP binding; protein kinase activity; protein tyrosine kinase activity	protein phosphorylation	2.7.12.1 (Dual-specificity kinase); G3DSA:1.10.510.10 (Transferase(Phosphotransferase) domain 1); G3DSA:3.30.200.20 (Phosphorylase Kinase; domain 1); KOG0667 (Dual-specificity tyrosine-phosphorylation regulated kinase); PF07714 (Protein tyrosine kinase); PS50011 (Protein kinase domain profile); PTHR24058 (DUAL SPECIFICITY PROTEIN KINASE); PTHR24058:SF23 (SERINE/THREONINE KINASE-RELATED); SM00219 …
Sobic.001G111650.1	1	8737681	8737138	Chr1_8820891	DMC	83210
Sobic.001G111700.1	1	8742294	8746309	Chr1_8820891	DMC	74582	similar to Putative uncharacterized protein			3.1.1.23 (Acylglycerol lipase); KOG1455 (Lysophospholipase); PF12695 (Alpha/beta hydrolase family); PTHR11614 (PHOSPHOLIPASE-RELATED); SSF53474 (alpha/beta-Hydrolases)
Sobic.001G111800.1	1	8748738	8756922	Chr1_8820891	DMC	63969	similar to 3,4-dihydroxy-2-butanone kinase, putative, expressed	ATP binding; glycerone kinase activity	glycerol metabolic process	2.7.1.28 (Triokinase); 2.7.1.29 (Glycerone kinase); 4.6.1.15 (FAD-AMP lyase (cyclizing)); G3DSA:3.30.1180.20 (Dihydroxyacetone kinase; domain 2); G3DSA:3.40.50.10440 (Dihydroxyacetone kinase; domain 1); K00863 (dihydroxyacetone kinase); PF02733 (Dak1 domain); PF02734 (DAK2 domain); PS51480 (DhaL domain profile); PS51481 (DhaK domain profile); PTHR28629:SF4 (BIFUNCTIONAL ATP-DEPENDENT DIHYDROXYACE…
Sobic.001G111850.1	1	8762042	8759141	Chr1_8820891	DMC	58849
Sobic.001G111900.1	1	8764231	8763352	Chr1_8820891	DMC	56660
Sobic.001G112000.1	1	8764747	8773500	Chr1_8820891	DMC	47391		ATP binding; glycerone kinase activity	glycerol metabolic process	2.7.1.28 (Triokinase); 2.7.1.29 (Glycerone kinase); 4.6.1.15 (FAD-AMP lyase (cyclizing)); G3DSA:3.30.1180.20 (Dihydroxyacetone kinase; domain 2); G3DSA:3.40.50.10440 (Dihydroxyacetone kinase; domain 1); K00863 (dihydroxyacetone kinase); PF02733 (Dak1 domain); PF02734 (DAK2 domain); PS51480 (DhaL domain profile); PS51481 (DhaK domain profile); PTHR28629:SF4 (BIFUNCTIONAL ATP-DEPENDENT DIHYDROXYACE…
Sobic.001G112100.1	1	8778792	8783607	Chr1_8820891	DMC	37284	similar to Putative microtubule-associated protein	microtubule binding	cytokinesis; microtubule cytoskeleton organization	KOG4302 (Microtubule-associated protein essential for anaphase spindle elongation); PF03999 (Microtubule associated protein (MAP65/ASE1 family)); PTHR19321 (PROTEIN REGULATOR OF CYTOKINESIS 1 PRC1-RELATED)
Sobic.001G112200.1	1	8785595	8784662	Chr1_8820891	DMC	35296	similar to Putative uncharacterized protein			G3DSA:1.10.110.10 (Plant lipid-transfer and hydrophobic proteins); PF14547 (Hydrophobic seed protein); SM00499 (Plant lipid transfer protein / seed storage protein / trypsin-alpha amylase inhibitor domain family); SSF47699 (Bifunctional inhibitor/lipid-transfer protein/seed storage 2S albumin)
Sobic.001G112250.1	1	8802896	8800951	Chr1_8820891	DMC	17995
Sobic.001G112300.1	1	8803735	8806395	Chr1_8820891	DMC	14496	similar to Calmodulin-2	calcium ion binding		G3DSA:1.10.238.10 (EF-hand); K02183 (calmodulin); KOG0027 (Calmodulin and related proteins (EF-Hand superfamily)); PF13499 (EF-hand domain pair); PS50222 (EF-hand calcium-binding domain profile); PTHR23050 (CALCIUM BINDING PROTEIN); SM00054 (EF-hand, calcium binding motif); SSF47473 (EF-hand)
Sobic.001G112350.1	1	8808441	8807443	Chr1_8820891	DMC	12450
Sobic.001G112400.1	1	8809186	8814104	Chr1_8820891	DMC	6787	similar to Cytochrome c oxidase assembly protein ctaG, putative, expressed	copper ion binding		G3DSA:2.60.370.10 (Ctag/Cox11 (Pfam 04442)); K02258 (cytochrome c oxidase assembly protein subunit 11); PF04442 (Cytochrome c oxidase assembly protein CtaG/Cox11); PTHR21320 (CYTOCHROME C OXIDASE ASSEMBLY PROTEIN COX11-RELATED); PTHR21320:SF3 (CYTOCHROME C OXIDASE ASSEMBLY PROTEIN COX11, MITOCHONDRIAL); SSF110111 (Ctag/Cox11)
Sobic.001G112500.1	1	8819909	8818579	Chr1_8820891	DMC	982	similar to ZF-HD protein dimerisation region containing protein, expressed	DNA binding		G3DSA:1.10.10.60 (Homeodomain-like); PD125774 (NUCLEAR DNA-BINDING HOMEOBOX ZF-HD ZINC TRANSCRIPTION FINGER ARABIDOPSIS P1 CHROMOSOME); PF04770 (ZF-HD protein dimerisation region); PS51523 (Zinc-finger ZF-HD dimerization-type profile); PTHR31948:SF16 (ZINC-FINGER HOMEODOMAIN PROTEIN 14); SSF46689 (Homeodomain-like); TIGR01565 (homeo_ZF_HD: homeobox domain, ZF-HD class); TIGR01566 (ZF_HD_prot_N: Z…
Sobic.001G112550.1	1	8838447	8839403	Chr1_8820891	DMC	17556			regulation of transcription, DNA-templated	G3DSA:1.20.5.320 (6-Phosphogluconate Dehydrogenase; domain 3); PF10551 (MULE transposase domain); PTHR31669:SF54 (PROTEIN FAR1-RELATED SEQUENCE 5)
Sobic.001G112600.1	1	8843471	8841059	Chr1_8820891	DMC	20168	similar to Actin-1			G3DSA:3.90.640.10 (Actin; Chain A; domain 4); PF00022 (Actin); PR00190 (Actin signature); PTHR11937 (ACTIN); SM00268 (Actin); SSF53067 (Actin-like ATPase domain)
Sobic.001G112700.1	1	8845568	8849846	Chr1_8820891	DMC	24677	similar to Anthranilate synthase beta 2 subunit	hydrolase activity	metabolic process; glutamine metabolic process	4.1.3.27 (Anthranilate synthase); K01658 (anthranilate synthase component II); KOG0026 (Anthranilate synthase, beta chain); PF07722 (Peptidase C26); PR00096 (Glutamine amidotransferase superfamily signature); PR00097 (Anthranilate synthase component II signature); PR00099 (Carbamoyl-phosphate synthase protein GATase domain signature); PS51273 (Glutamine amidotransferase type 1 domain profile); PT…
Sobic.001G112800.3	1	8854321	8852240	Chr1_8820891	DMC	31349
Sobic.001G112900.1	1	8857360	8854495	Chr1_8820891	DMC	33604	similar to Expressed protein			PF05542 (Protein of unknown function (DUF760))
Sobic.001G113000.1	1	8859848	8866786	Chr1_8820891	DMC	38957	similar to Putative uncharacterized protein	aminoacyl-tRNA ligase activity; asparagine-tRNA ligase activity; ATP binding; nucleic acid binding; nucleotide binding	asparaginyl-tRNA aminoacylation; tRNA aminoacylation for protein translation	6.1.1.22 (Asparagine--tRNA ligase); G3DSA:2.40.50.140 (Nucleic acid-binding proteins); G3DSA:3.30.930.10 (Bira Bifunctional Protein; Domain 2); GO:0005737 (cytoplasm); K01893 (asparaginyl-tRNA synthetase); PF00152 (tRNA synthetases class II (D, K and N)); PF01336 (OB-fold nucleic acid binding domain); PR01042 (Aspartyl-tRNA synthetase signature); PS50862 (Aminoacyl-transfer RNA synthetases class-…
Sobic.001G113200.1	1	8878359	8870885	Chr1_8820891	DMC	49994	similar to Histidine kinase	phosphorelay sensor kinase activity; transferase activity, transferring phosphorus-containing groups	signal transduction; phosphorelay signal transduction system; phosphorylation	2.7.13.3 (Histidine kinase); 3.1.3.16 (Protein-serine/threonine phosphatase); K14489 (arabidopsis histidine kinase 2/3/4 (cytokinin receptor)); KOG0519 (Sensory transduction histidine kinase); PF00072 (Response regulator receiver domain); PF00512 (His Kinase A (phospho-acceptor) domain); PF02518 (Histidine kinase-, DNA gyrase B-, and HSP90-like ATPase); PF03924 (CHASE domain); PR00344 (Bacterial …
Sobic.001G113400.1	1	8895241	8896171	Chr1_8820891	DMC	74350	similar to Putative uncharacterized protein
Sobic.001G113600.1	1	8899698	8899414	Chr1_8820891	DMC	78523
Sobic.001G113500.1	1	8900536	8895744	Chr1_8820891	DMC	74853		zinc ion binding		G3DSA:3.30.40.10 (Zinc/RING finger domain; C3HC4 (zinc finger)); KOG1609 (Protein involved in mRNA turnover and stability); PF12906 (RING-variant domain); PS51292 (Zinc finger RING-CH-type profile); PTHR23012 (MEMBRANE ASSOCIATED RING FINGER); SM00744 (The RING-variant domain is a C4HC3 zinc-finger like motif found in a number of cellular and viral proteins. Some of these proteins have been shown…
Sobic.001G113700.1	1	8909915	8907255	Chr1_8820891	DMC	86364	similar to Cytochrome b561 family protein, expressed			1.16.5.1 (Ascorbate ferrireductase (transmembrane)); GO:0016021 (integral component of membrane); KOG1619 (Cytochrome b); PF03188 (Eukaryotic cytochrome b561); PS50939 (Cytochrome b561 domain profile); PTHR10106 (CYTOCHROME B561-RELATED); SM00665 (Cytochrome b-561 / ferric reductase transmembrane domain.)
Sobic.001G113800.1	1	8916540	8920797	Chr1_8820891	DMC	95649	similar to TMK protein precursor	ATP binding; protein kinase activity	protein phosphorylation	2.7.11.1 (Non-specific serine/threonine protein kinase); G3DSA:1.10.510.10 (Transferase(Phosphotransferase) domain 1); G3DSA:3.30.200.20 (Phosphorylase Kinase; domain 1); G3DSA:3.80.10.10 (Ribonuclease Inhibitor); KOG1187 (Serine/threonine protein kinase); PF07714 (Protein tyrosine kinase); PF08263 (Leucine rich repeat N-terminal domain); PR00109 (Tyrosine kinase catalytic domain signature); PS50…
Sobic.001G113900.1	1	8930812	8934652	Chr1_8820891	DMC	109921	similar to Os03g0716200 protein	protein binding; zinc ion binding		G3DSA:3.30.40.10 (Zinc/RING finger domain; C3HC4 (zinc finger)); KOG1844 (PHD Zn-finger proteins); PF00628 (PHD-finger); PTHR15856 (PHD FINGER PROTEIN 20-RELATED); PTHR15856:SF30 (PHD FINGER PROTEIN MALE MEIOCYTE DEATH 1-RELATED); SM00249 (PHD zinc finger); SSF57903 (FYVE/PHD zinc finger)
Sobic.001G114000.1	1	8935193	8946985	Chr1_8820891	DMC	114302	similar to Expressed protein	protein binding	intracellular protein transport; vesicle-mediated transport	G3DSA:2.130.10.10 (YVTN repeat-like/Quinoprotein amine dehydrogenase); KOG2063 (Vacuolar assembly/sorting proteins VPS39/VAM6/VPS3); PF00637 (Region in Clathrin and VPS); PF00780 (CNH domain); PF10366 (Vacuolar sorting protein 39 domain 1); PF10367 (Vacuolar sorting protein 39 domain 2); PS50219 (Citron homology (CNH) domain profile); PS50236 (Clathrin heavy-chain (CHCR) repeat profile); PTHR1289…
Sobic.001G114100.1	1	8949346	8948126	Chr1_8820891	DMC	127235		methyltransferase activity	metabolic process	G3DSA:3.40.50.150 (Vaccinia Virus protein VP39); PF08241 (Methyltransferase domain); PTHR10108 (METHYLTRANSFERASE); SSF53335 (S-adenosyl-L-methionine-dependent methyltransferases)
Sobic.001G114200.1	1	8956418	8950097	Chr1_8820891	DMC	129206				PF05346 (Eukaryotic membrane protein family); PTHR13317 (UNCHARACTERIZED); PTHR13317:SF4 (TRANSMEMBRANE ANTERIOR POSTERIOR TRANSFORMATION PROTEIN 1 HOMOLOG)
Sobic.001G114300.1	1	8957649	8956873	Chr1_8820891	DMC	135982
Sobic.001G114400.1	1	8958238	8964580	Chr1_8820891	DMC	137347		phosphoribosylformylglycinamidine synthase activity	de novo' IMP biosynthetic process	6.3.5.3 (Phosphoribosylformylglycinamidine synthase); G3DSA:3.90.650.10 (Phosphoribosyl-aminoimidazole Synthetase; Chain A; domain 2); K01952 (phosphoribosylformylglycinamidine synthase); PF02769 (AIR synthase related protein, C-terminal domain); PF13507 (CobB/CobQ-like glutamine amidotransferase domain); PS51273 (Glutamine amidotransferase type 1 domain profile); PTHR10099 (PHOSPHORIBOSYLFORMYLG…
Sobic.001G114500.1	1	8969804	8965413	Chr1_8820891	DMC	144522	similar to Expressed protein	GTPase activity		G3DSA:3.40.50.300 (P-loop containing nucleotide triphosphate hydrolases); KOG1534 (Putative transcription factor FET5); PF03029 (Conserved hypothetical ATP binding protein); PTHR21231 (XPA-BINDING PROTEIN 1-RELATED); PTHR21231:SF7 (GPN-LOOP GTPASE 3); SSF52540 (P-loop containing nucleoside triphosphate hydrolases)
Sobic.001G114550.1	1	8973837	8973322	Chr1_8820891	DMC	152431
Sobic.001G114600.1	1	8976244	8975064	Chr1_8820891	DMC	154173
Sobic.001G114650.1	1	8980897	8980193	Chr1_8820891	DMC	159302	weakly similar to Putative uncharacterized protein			G3DSA:2.40.50.220 (ethanolamine utilization protein eutn like); SSF54001 (Cysteine proteinases)
Sobic.001G114700.1	1	8981849	8981022	Chr1_8820891	DMC	160131
Sobic.001G114800.1	1	8985169	8984162	Chr1_8820891	DMC	163271
Sobic.001G114900.1	1	8987739	8986753	Chr1_8820891	DMC	165862
Sobic.001G115001.1	1	8991379	8990538	Chr1_8820891	DMC	169647
Sobic.001G115200.1	1	8994263	8995821	Chr1_8820891	DMC	173372
Sobic.001G115100.1	1	8995825	8991613	Chr1_8820891	DMC	170722
Sobic.001G115300.2	1	8999096	9002911	Chr1_8820891	DMC	178205		nucleic acid binding; nucleotide binding		PF00076 (RNA recognition motif. (a.k.a. RRM, RBD, or RNP domain)); PS50102 (Eukaryotic RNA Recognition Motif (RRM) profile); SM00360 (RNA recognition motif); SSF54928 (RNA-binding domain, RBD)
Sobic.001G115400.1	1	9014758	9013778	Chr1_8820891	DMC	192887	similar to Putative uncharacterized protein	ATP binding; protein kinase activity; protein tyrosine kinase activity	protein phosphorylation	2.7.12.2 (Mitogen-activated protein kinase kinase); G3DSA:1.10.510.10 (Transferase(Phosphotransferase) domain 1); G3DSA:3.30.200.20 (Phosphorylase Kinase; domain 1); K04368 (mitogen-activated protein kinase kinase 1); KOG0581 (Mitogen-activated protein kinase kinase (MAP2K)); PF07714 (Protein tyrosine kinase); PS50011 (Protein kinase domain profile); PTHR24361 (MITOGEN-ACTIVATED KINASE KINASE KIN…
Sobic.001G115500.1	1	9023552	9017787	Chr1_8820891	DMC	196896	similar to Putative uncharacterized protein	binding; protein binding; Ran GTPase binding	intracellular protein transport	G3DSA:1.25.10.10 (Leucine-rich Repeat Variant); PF03378 (CAS/CSE protein, C-terminus); PF03810 (Importin-beta N-terminal domain); PF08506 (Cse1); PS50166 (Importin-beta N-terminal domain profile); PTHR10997 (IMPORTIN-7, 8, 11); PTHR10997:SF8 (EXPORTIN-2); SM00913 (Importin-beta N-terminal domain); SSF48371 (ARM repeat)
Sobic.001G115600.1	1	9029501	9028491	Chr1_8820891	DMC	207600	similar to Putative uncharacterized protein	ATP binding; protein kinase activity; protein tyrosine kinase activity	protein phosphorylation	2.7.12.2 (Mitogen-activated protein kinase kinase); G3DSA:1.10.510.10 (Transferase(Phosphotransferase) domain 1); G3DSA:3.30.200.20 (Phosphorylase Kinase; domain 1); K04368 (mitogen-activated protein kinase kinase 1); KOG0581 (Mitogen-activated protein kinase kinase (MAP2K)); PF07714 (Protein tyrosine kinase); PS50011 (Protein kinase domain profile); PTHR24361 (MITOGEN-ACTIVATED KINASE KINASE KIN…
Sobic.001G115700.1	1	9033319	9037064	Chr1_8820891	DMC	212428	similar to NADH-ubiquinone oxidoreductase 75 kDa subunit	electron carrier activity; iron-sulfur cluster binding; oxidoreductase activity; oxidoreductase activity, acting on NAD(P)H	oxidation-reduction process	1.6.5.3 (NADH:ubiquinone reductase (H(+)-translocating)); 1.6.99.3 (NADH dehydrogenase); K03934 (NADH dehydrogenase (ubiquinone) Fe-S protein 1); PF00384 (Molybdopterin oxidoreductase); PF09326 (NADH-ubiquinone oxidoreductase subunit G, C-terminal); PF10588 (NADH-ubiquinone oxidoreductase-G iron-sulfur binding region); PF13510 (2Fe-2S iron-sulfur cluster binding domain); PS51085 (2Fe-2S ferredoxi…
Sobic.001G115800.1	1	9037657	9038710	Chr1_8820891	DMC	216766
Sobic.001G115900.1	1	9038909	9040728	Chr1_8820891	DMC	218018	Predicted protein
Sobic.001G116000.1	1	9047202	9040233	Chr1_8820891	DMC	219342	similar to Putative GTP-binding protein	GTP binding; GTPase activity		G3DSA:3.40.50.300 (P-loop containing nucleotide triphosphate hydrolases); K01528 (dynamin GTPase); PF00350 (Dynamin family); PF01031 (Dynamin central region); PF02212 (Dynamin GTPase effector domain); PR00195 (Dynamin signature); PS51388 (GED domain profile); PS51718 (Dynamin-type guanine nucleotide-binding (G) domain profile); PTHR11566 (DYNAMIN); PTHR11566:SF80 (DYNAMIN-RELATED PROTEIN 1C); SM0…
Sobic.001G116100.1	1	9053272	9048551	Chr1_8820891	DMC	227660	similar to Threonine dehydratase biosynthetic, chloroplast, putative, expressed	L-threonine ammonia-lyase activity	isoleucine biosynthetic process	4.3.1.19 (Threonine ammonia-lyase); G3DSA:3.40.1020.10 (Biosynthetic Threonine Deaminase; Domain 3); K01754 (threonine dehydratase); KOG1250 (Threonine/serine dehydratases); PF00291 (Pyridoxal-phosphate dependent enzyme); PF00585 (C-terminal regulatory domain of Threonine dehydratase); PS51672 (ACT-like domain profile); PTHR10314 (SER/THR DEHYDRATASE, TRP SYNTHASE); PTHR10314:SF30 (THREONINE DEHY…
Sobic.001G116200.1	1	9063904	9058223	Chr1_8820891	DMC	237332	similar to Expressed protein	catalytic activity; protein binding	metabolic process	PF01535 (PPR repeat); PF13041 (PPR repeat family); PS51375 (Pentatricopeptide (PPR) repeat profile); TIGR00756 (PPR: pentatricopeptide repeat domain)
Sobic.001G116300.1	1	9064420	9066847	Chr1_8820891	DMC	243529
Sobic.001G116400.2	1	9072758	9076023	Chr1_8820891	DMC	251867		catalytic activity; glutamate-ammonia ligase activity	nitrogen compound metabolic process; glutamine biosynthetic process	6.3.1.2 (Glutamate--ammonia ligase); G3DSA:3.30.590.10 (Creatine Kinase; Chain); K01915 (glutamine synthetase); PF00120 (Glutamine synthetase, catalytic domain); PF03951 (Glutamine synthetase, beta-Grasp domain); PTHR20852 (GLUTAMINE SYNTHETASE); SSF54368 (Glutamine synthetase, N-terminal domain); SSF55931 (Glutamine synthetase/guanido kinase)
Sobic.001G116500.1	1	9082559	9076265	Chr1_8820891	DMC	255374	similar to Phosphoglucomutase, cytoplasmic 1	intramolecular transferase activity, phosphotransferases	carbohydrate metabolic process; organic substance metabolic process	5.4.2.2 (Phosphoglucomutase (alpha-D-glucose-1,6-bisphosphate-dependent)); G3DSA:3.30.310.50 (Major birch pollen allergen Bet v 1); G3DSA:3.40.120.10 (Alpha-D-Glucose-1;6-Bisphosphate; subunit A; domain 3); K01835 (phosphoglucomutase); PF00408 (Phosphoglucomutase/phosphomannomutase, C-terminal domain); PF02878 (Phosphoglucomutase/phosphomannomutase, alpha/beta/alpha domain I); PF02879 (Phosphoglu…
Sobic.001G116600.1	1	9094192	9097671	Chr1_8820891	DMC	273301	similar to Atypical receptor-like kinase MARK	ATP binding; protein kinase activity; protein tyrosine kinase activity	protein phosphorylation	2.7.11.1 (Non-specific serine/threonine protein kinase); G3DSA:1.10.510.10 (Transferase(Phosphotransferase) domain 1); G3DSA:3.30.200.20 (Phosphorylase Kinase; domain 1); G3DSA:3.80.10.10 (Ribonuclease Inhibitor); KOG1187 (Serine/threonine protein kinase); PF00069 (Protein kinase domain); PF08263 (Leucine rich repeat N-terminal domain); PS50011 (Protein kinase domain profile); PTHR27008:SF19 (INA…
Sobic.001G116650.1	1	9102735	9102180	Chr1_8820891	DMC	281289
Sobic.001G116700.1	1	9108374	9103060	Chr1_8820891	DMC	282169	similar to Ubiquitin-conjugating enzyme family protein, expressed			G3DSA:3.10.110.10 (Ubiquitin Conjugating Enzyme); KOG0896 (Ubiquitin-conjugating enzyme E2); PF00179 (Ubiquitin-conjugating enzyme); PS50127 (Ubiquitin-conjugating enzymes family profile); PTHR24067 (UBIQUITIN-CONJUGATING ENZYME E2); PTHR24067:SF46 (LD28904P); SM00212 (Ubiquitin-conjugating enzyme E2, catalytic domain homologues); SSF54495 (UBC-like)
Sobic.001G116800.1	1	9114655	9111033	Chr1_8820891	DMC	290142		zinc ion binding		G3DSA:4.10.1060.10 (Znf265; first zinc-finger domain); KOG4198 (RNA-binding Ran Zn-finger protein and related proteins); PF00641 (Zn-finger in Ran binding protein and others); PS50199 (Zinc finger RanBP2 type profile); PTHR23111 (ZINC FINGER PROTEIN); PTHR23111:SF23 (ZINC FINGER (RAN-BINDING) DOMAIN-CONTAINING PROTEIN); SM00547 (Zinc finger domain); SSF90209 (Ran binding protein zinc finger-like)
Sobic.001G116900.2	1	9117006	9114771	Chr1_8820891	DMC	293880	similar to Expressed protein			PF10497 (Zinc-finger domain of monoamine-oxidase A repressor R1)
Sobic.001G117000.1	1	9121346	9119354	Chr1_8820891	DMC	298463			lipid metabolic process; lipid catabolic process	3.1.1.3 (Triacylglycerol lipase); PF01764 (Lipase (class 3)); PF03893 (Lipase 3 N-terminal region); PTHR21493 (CGI-141-RELATED/LIPASE CONTAINING PROTEIN); SSF53474 (alpha/beta-Hydrolases)
Sobic.001G117100.1	1	9122183	9124464	Chr1_8820891	DMC	301292
Sobic.001G117200.2	1	9127798	9138377	Chr1_8820891	DMC	306907		ATP binding; protein kinase activity; protein serine/threonine kinase activity; protein tyrosine kinase activity	protein phosphorylation	2.7.11.1 (Non-specific serine/threonine protein kinase); G3DSA:1.10.510.10 (Transferase(Phosphotransferase) domain 1); G3DSA:2.30.29.30 (Pleckstrin-homology domain (PH domain)/Phosphotyrosine-binding domain (PTB)); G3DSA:3.30.200.20 (Phosphorylase Kinase; domain 1); PF07714 (Protein tyrosine kinase); PS50011 (Protein kinase domain profile); PS51285 (AGC-kinase C-terminal domain profile); PTHR2435…
Sobic.001G117300.1	1	9145116	9140435	Chr1_8820891	DMC	319544	similar to Expressed protein			KOG4688 (Putative beta-catenin-Tcf/Lef signaling pathway component DRCTNNB1A); PF09790 (Hyccin)
Sobic.001G117400.2	1	9150814	9148503	Chr1_8820891	DMC	327612		DNA-directed RNA polymerase activity; nucleic acid binding; zinc ion binding	transcription, DNA-templated	2.7.7.6 (DNA-directed RNA polymerase); K03000 (DNA-directed RNA polymerase I subunit RPA12); KOG2907 (RNA polymerase I transcription factor TFIIS, subunit A12.2/RPA12); PF01096 (Transcription factor S-II (TFIIS)); PIRSF005586 (DNA-directed RNA polymerase subunit, RpoM type); PS51133 (Zinc finger TFIIS-type profile); PTHR11239 (DNA-DIRECTED RNA POLYMERASE); PTHR11239:SF14 (DNA-DIRECTED RNA POLYMER…
Sobic.001G117500.1	1	9153030	9154309	Chr1_8820891	DMC	332139		DNA binding	nucleosome assembly	G3DSA:1.10.10.10 (winged helix repressor DNA binding domain); GO:0000786 (nucleosome); GO:0005634 (nucleus); PF00538 (linker histone H1 and H5 family); PR00929 (AT-hook-like domain signature); PR01217 (Proline rich extensin signature); PS51504 (Linker histone H1/H5 globular (H15) domain profile); PTHR11467 (HISTONE H1/H5); SM00526 (Domain in histone families 1 and 5); SSF46785 (Winged helix DNA-b…
Sobic.001G117600.1	1	9159007	9155506	Chr1_8820891	DMC	334615	similar to Putative pentatricopeptide (PPR) repeat-containing protein	protein binding		PF01535 (PPR repeat); PF12854 (PPR repeat); PF13041 (PPR repeat family); PS51375 (Pentatricopeptide (PPR) repeat profile); SSF48452 (TPR-like); TIGR00756 (PPR: pentatricopeptide repeat domain)
Sobic.001G117701.1	1	9161947	9159160	Chr1_8820891	DMC	338269
Sobic.001G117800.1	1	9169447	9164402	Chr1_8820891	DMC	343511	similar to Coatomer subunit alpha-1	protein binding; structural molecule activity	intracellular protein transport; vesicle-mediated transport	G3DSA:1.10.3480.10 (TorD-like); G3DSA:2.130.10.10 (YVTN repeat-like/Quinoprotein amine dehydrogenase); G3DSA:2.60.260.40 (q5lls5 like domains); GO:0030117 (membrane coat); GO:0030126 (COPI vesicle coat); K05236 (coatomer protein complex, subunit alpha (xenin)); PF00400 (WD domain, G-beta repeat); PF04053 (Coatomer WD associated region); PF06957 (Coatomer (COPI) alpha subunit C-terminus); PIRSF003…
Sobic.001G117900.1	1	9169675	9178366	Chr1_8820891	DMC	348784	similar to Chromosome chr6 scaffold_3, whole genome shotgun sequence	ATP binding; protein kinase activity; protein tyrosine kinase activity	protein phosphorylation	2.7.11.1 (Non-specific serine/threonine protein kinase); G3DSA:1.10.510.10 (Transferase(Phosphotransferase) domain 1); G3DSA:3.30.200.20 (Phosphorylase Kinase; domain 1); K07359 (calcium/calmodulin-dependent protein kinase kinase); KOG0583 (Serine/threonine protein kinase); PF00069 (Protein kinase domain); PF07714 (Protein tyrosine kinase); PF14531 (Kinase-like); PS50011 (Protein kinase domain pr…
Sobic.001G118000.1	1	9185199	9204992	Chr1_8820891	DMC	364308	similar to Chromosome chr3 scaffold_8, whole genome shotgun sequence	binding; phosphotransferase activity, alcohol group as acceptor	phosphatidylinositol-mediated signaling; phosphatidylinositol phosphorylation	2.7.1.67 (1-phosphatidylinositol 4-kinase); G3DSA:1.10.1070.11 (Phosphatidylinositol 3-kinase Catalytic Subunit; Chain A; domain 5); G3DSA:1.25.10.10 (Leucine-rich Repeat Variant); G3DSA:3.30.1010.10 (Phosphatidylinositol 3-kinase Catalytic Subunit; Chain A; domain 4); K00888 (phosphatidylinositol 4-kinase); PF00454 (Phosphatidylinositol 3- and 4-kinase); PF00613 (Phosphoinositide 3-kinase family…
Sobic.001G118050.1	1	9205677	9205113	Chr1_8820891	DMC	384222
Sobic.001G118100.1	1	9207954	9206033	Chr1_8820891	DMC	385142	similar to CCT motif, putative	protein binding; zinc ion binding		G3DSA:3.10.370.10 (Transcription Factor TfIIh p44 Subunit; Chain A); G3DSA:3.30.200.20 (Phosphorylase Kinase; domain 1); GO:0005622 (intracellular); PF00643 (B-box zinc finger); PF06203 (CCT motif); PS50119 (Zinc finger B-box type profile); PS51017 (CCT domain profile); SM00336 (B-Box-type zinc finger)
Sobic.001G118200.1	1	9219992	9211540	Chr1_8820891	DMC	390649	similar to CASP C terminal, putative		intra-Golgi vesicle-mediated transport	GO:0030173 (integral component of Golgi membrane); PF08172 (CASP C terminal); PTHR14043 (CCAAT DISPLACEMENT PROTEIN-RELATED)
Sobic.001G118300.1	1	9224730	9227086	Chr1_8820891	DMC	403839	similar to Expressed protein	glycolipid binding; glycolipid transporter activity	glycolipid transport	G3DSA:1.10.3520.10 (Glycolipid transfer protein; GLTP); GO:0005737 (cytoplasm); KOG4189 (Uncharacterized conserved protein); PF08718 (Glycolipid transfer protein (GLTP)); PTHR10219 (GLYCOLIPID TRANSFER PROTEIN-RELATED); SSF110004 (Glycolipid transfer protein, GLTP)
Sobic.001G118400.1	1	9236439	9238033	Chr1_8820891	DMC	415548	similar to Putative uncharacterized protein
Sobic.001G118500.1	1	9238567	9239138	Chr1_8820891	DMC	417676
Sobic.001G118600.1	1	9241712	9239221	Chr1_8820891	DMC	418330	similar to DnaK protein			G3DSA:2.60.34.10 (Substrate Binding Domain Of DNAk; Chain A; domain 1); K09490 (heat shock 70kDa protein 5); PF00012 (Hsp70 protein); PR00301 (70kDa heat shock protein signature); PTHR19375 (HEAT SHOCK PROTEIN 70KDA); PTHR19375:SF219 (MEDIATOR OF RNA POLYMERASE II TRANSCRIPTION SUBUNIT 37A-RELATED); SSF100920 (Heat shock protein 70kD (HSP70), peptide-binding domain); SSF100934 (Heat shock protein…
Sobic.001G118700.3	1	9243857	9248447	Chr1_8820891	DMC	422966			riboflavin biosynthetic process	2.5.1.78 (6,7-dimethyl-8-ribityllumazine synthase); GO:0009349 (riboflavin synthase complex); KOG3243 (6,7-dimethyl-8-ribityllumazine synthase); PF00885 (6,7-dimethyl-8-ribityllumazine synthase); PTHR21058 (6,7-DIMETHYL-8-RIBITYLLUMAZINE SYNTHASE DMRL SYNTHASE LUMAZINE SYNTHASE); SSF52121 (Lumazine synthase); TIGR00114 (lumazine-synth: 6,7-dimethyl-8-ribityllumazine synthase)
Sobic.001G118800.1	1	9249356	9252427	Chr1_8820891	DMC	428465	similar to Tat binding protein 1(TBP-1)-interacting protein (TBPIP), putative			G3DSA:1.10.10.10 (winged helix repressor DNA binding domain); G3DSA:1.10.287.1060 (ESAT-6 like); KOG4603 (TBP-1 interacting protein); PF07106 (Tat binding protein 1(TBP-1)-interacting protein (TBPIP)); PTHR15938 (TBP-1 INTERACTING PROTEIN); SSF46785 (Winged helix DNA-binding domain); SSF58050 (N-terminal coiled coil domain from apc)
Sobic.001G118900.1	1	9257487	9255722	Chr1_8820891	DMC	434831	similar to Putative uncharacterized protein			PF03398 (Regulator of Vps4 activity in the MVB pathway); PTHR12161 (UNCHARACTERIZED DUF292)
Sobic.001G119000.1	1	9269722	9270780	Chr1_8820891	DMC	448831	similar to Plastocyanin-like domain, putative	electron carrier activity		G3DSA:2.60.40.420 (Cupredoxins - blue copper proteins); PD003122 (COPPER METAL-BINDING BLUE ELECTRON COPPER-BINDING PRECURSOR PHYTOCYANIN SIGNAL GLYCOPROTEIN EARLY); PF02298 (Plastocyanin-like domain); PS51485 (Phytocyanin domain profile); SSF49503 (Cupredoxins)
Sobic.001G119100.1	1	9273612	9274442	Chr1_8820891	DMC	452721	similar to Plastocyanin-like domain, putative	electron carrier activity		G3DSA:2.60.40.420 (Cupredoxins - blue copper proteins); PD003122 (COPPER METAL-BINDING BLUE ELECTRON COPPER-BINDING PRECURSOR PHYTOCYANIN SIGNAL GLYCOPROTEIN EARLY); PF02298 (Plastocyanin-like domain); PS51485 (Phytocyanin domain profile); SSF49503 (Cupredoxins)
Sobic.001G119200.1	1	9275811	9277067	Chr1_8820891	DMC	454920	similar to Plastocyanin-like domain, putative	electron carrier activity		G3DSA:2.60.40.420 (Cupredoxins - blue copper proteins); PD003122 (COPPER METAL-BINDING BLUE ELECTRON COPPER-BINDING PRECURSOR PHYTOCYANIN SIGNAL GLYCOPROTEIN EARLY); PF02298 (Plastocyanin-like domain); PS51257 (Prokaryotic membrane lipoprotein lipid attachment site profile); PS51485 (Phytocyanin domain profile); SSF49503 (Cupredoxins)
Sobic.001G119300.1	1	9280101	9284110	Chr1_8820891	DMC	459210	similar to mRNA cap guanine-N7 methyltransferase 1 (EC 2.1.1.56) (mRNA (guanine- N(7)-)-methyltransferase 1)	methyltransferase activity; mRNA (guanine-N7-)-methyltransferase activity	metabolic process; 7-methylguanosine mRNA capping	2.1.1.56 (mRNA (guanine-N(7)-)-methyltransferase); G3DSA:3.40.50.150 (Vaccinia Virus protein VP39); GO:0005634 (nucleus); K00565 (mRNA (guanine-N7-)-methyltransferase); KOG1975 (mRNA cap methyltransferase); PF08241 (Methyltransferase domain); PIRSF028762 (mRNA (guanine-N(7))-methyltransferase); PS51562 (mRNA (guanine-N(7)-)-methyltransferase (EC 2.1.1.56) domain profile); PTHR12189 (MRNA GUANINE-…
Sobic.001G119400.1	1	9284414	9288882	Chr1_8820891	DMC	463523	similar to MAPEG family protein, expressed			2.5.1.18 (Glutathione transferase); G3DSA:1.20.120.550 (MAPEG domain-like); K00799 (glutathione S-transferase); PF01124 (MAPEG family); PTHR10250 (MICROSOMAL GLUTATHIONE S-TRANSFERASE); PTHR10250:SF16 (GLUTATHIONE S-TRANSFERASE-RELATED); SSF161084 (MAPEG domain-like)
Sobic.001G119500.3	1	9290277	9291851	Chr1_8820891	DMC	469386				2.5.1.18 (Glutathione transferase); G3DSA:1.20.120.550 (MAPEG domain-like); K00799 (glutathione S-transferase); PF01124 (MAPEG family); PTHR10250 (MICROSOMAL GLUTATHIONE S-TRANSFERASE); PTHR10250:SF16 (GLUTATHIONE S-TRANSFERASE-RELATED); SSF161084 (MAPEG domain-like)
Sobic.001G119600.1	1	9296767	9292330	Chr1_8820891	DMC	471439	similar to Zn-finger in Ran binding protein and others containing protein, expressed	zinc ion binding		G3DSA:4.10.1060.10 (Znf265; first zinc-finger domain); KOG4198 (RNA-binding Ran Zn-finger protein and related proteins); PF00641 (Zn-finger in Ran binding protein and others); PS50199 (Zinc finger RanBP2 type profile); PTHR23111 (ZINC FINGER PROTEIN); SM00547 (Zinc finger domain); SSF90209 (Ran binding protein zinc finger-like)
Sobic.001G119700.1	1	9298201	9299331	Chr1_8820891	DMC	477310	similar to Putative uncharacterized protein			PF04504 (Protein of unknown function, DUF573)
Sobic.001G119800.1	1	9317229	9322526	Chr1_8820891	DMC	496338				PF04576 (Zein-binding)
Sobic.003G128525.1	3	11820201	11819698	Chr3_12314731	DMC	494530				G3DSA:1.10.3630.10 (yeast vps74-n-term truncation variant domain like)
Sobic.003G128550.1	3	11835291	11841119	Chr3_12314731	DMC	473612
Sobic.003G128575.1	3	11841718	11840730	Chr3_12314731	DMC	473013
Sobic.003G128600.2	3	11847402	11859746	Chr3_12314731	DMC	454985		protein binding		KOG0550 (Molecular chaperone (DnaJ superfamily)); PF00226 (DnaJ domain); PF07719 (Tetratricopeptide repeat); PF13414 (TPR repeat); PR00625 (DnaJ domain signature); PS50076 (dnaJ domain profile); PS50293 (TPR repeat region circular profile); PTHR22904 (TPR REPEAT CONTAINING PROTEIN); PTHR22904:SF338 (LD24721P); SM00271 (DnaJ molecular chaperone homology domain); SSF46565 (Chaperone J-domain); SSF4…
Sobic.003G128700.1	3	11868354	11871577	Chr3_12314731	DMC	443154	similar to Putative flavin-containing monooxygenase YUCCA3	flavin adenine dinucleotide binding; N,N-dimethylaniline monooxygenase activity; NADP binding; oxidoreductase activity	oxidation-reduction process	1.14.13.168 (Indole-3-pyruvate monooxygenase); KOG1399 (Flavin-containing monooxygenase); PF00743 (Flavin-binding monooxygenase-like); PR00368 (FAD-dependent pyridine nucleotide reductase signature); PR00370 (Flavin-containing monooxygenase (FMO) signature); PR00411 (Pyridine nucleotide disulphide reductase class-I signature); PR00469 (Pyridine nucleotide disulphide reductase class-II signature);…
Sobic.003G128800.1	3	11875335	11883124	Chr3_12314731	DMC	431607	similar to Expansin EXPA8		plant-type cell wall organization	G3DSA:2.40.40.10 (Barwin-like endoglucanases); GO:0005576 (extracellular region); PF01357 (Pollen allergen); PF03330 (Rare lipoprotein A (RlpA)-like double-psi beta-barrel); PR01225 (Expansin/Lol pI family signature); PR01226 (Expansin signature); PS50842 (Expansin, family-45 endoglucanase-like domain profile); PS50843 (Expansin, Cellulose-binding-like domain profile); SM00837 (Rare lipoprotein A…
Sobic.003G128850.1	3	11965426	11964108	Chr3_12314731	DMC	349305		electron transporter, transferring electrons within the cyclic electron transport pathway of photosynthesis activity	photosynthesis, light reaction; photosynthetic electron transport in photosystem II	G3DSA:1.20.85.10 (Membrane spanning alpha-helix pairs); PS51257 (Prokaryotic membrane lipoprotein lipid attachment site profile)
Sobic.003G128900.1	3	11967783	11965464	Chr3_12314731	DMC	346948	similar to Putative transcription factor	DNA binding		G3DSA:1.10.10.60 (Homeodomain-like); PF00249 (Myb-like DNA-binding domain); PS51294 (Myb-type HTH DNA-binding domain profile); PTHR10641 (MYB-LIKE DNA-BINDING PROTEIN MYB); PTHR10641:SF473 (MYB TRANSCRIPTION FACTOR); SM00717 (SANT SWI3, ADA2, N-CoR and TFIIIB'' DNA-binding domains); SSF46689 (Homeodomain-like)
Sobic.003G129000.1	3	12001830	11999451	Chr3_12314731	DMC	312901	similar to Putative transcription factor	DNA binding		G3DSA:1.10.10.60 (Homeodomain-like); PF00249 (Myb-like DNA-binding domain); PS51294 (Myb-type HTH DNA-binding domain profile); PTHR10641 (MYB-LIKE DNA-BINDING PROTEIN MYB); PTHR10641:SF473 (MYB TRANSCRIPTION FACTOR); SM00717 (SANT SWI3, ADA2, N-CoR and TFIIIB'' DNA-binding domains); SSF46689 (Homeodomain-like)
Sobic.003G129100.1	3	12046726	12045378	Chr3_12314731	DMC	268005	weakly similar to Putative transcription factor	DNA binding		G3DSA:1.10.10.60 (Homeodomain-like); KOG0048 (Transcription factor, Myb superfamily); PF00249 (Myb-like DNA-binding domain); PS51294 (Myb-type HTH DNA-binding domain profile); PTHR10641 (MYB-LIKE DNA-BINDING PROTEIN MYB); SM00717 (SANT SWI3, ADA2, N-CoR and TFIIIB'' DNA-binding domains); SSF46689 (Homeodomain-like)
Sobic.003G129200.1	3	12080080	12067410	Chr3_12314731	DMC	234651		nucleic acid binding; protein binding		G3DSA:2.170.260.10 (paz domain); PF02170 (PAZ domain); PF02171 (Piwi domain); PF08699 (Argonaute linker 1 domain); PF16486 (N-terminal domain of argonaute); PF16488 (Argonaute linker 2 domain); PS50821 (PAZ domain profile); PS50822 (Piwi domain profile); PTHR22891 (EUKARYOTIC TRANSLATION INITIATION FACTOR 2C); PTHR22891:SF20 (PROTEIN ARGONAUTE 4-RELATED); SSF101690 (PAZ domain); SSF53098 (Ribonuc…
Sobic.003G129300.1	3	12084196	12091970	Chr3_12314731	DMC	222761	similar to Uridine kinase-like protein	ATP binding; kinase activity	metabolic process	2.7.1.48 (Uridine kinase); G3DSA:2.40.320.10 (Hypothetical Protein Pfu-838710-001); G3DSA:3.40.50.300 (P-loop containing nucleotide triphosphate hydrolases); KOG4203 (Armadillo/beta-Catenin/plakoglobin); PF00485 (Phosphoribulokinase / Uridine kinase family); PF01928 (CYTH domain); PR00988 (Uridine kinase signature); PS51707 (CYTH domain profile); PTHR10285 (URIDINE KINASE); PTHR10285:SF76 (URIDIN…
Sobic.003G129400.1	3	12102873	12107826	Chr3_12314731	DMC	206905	similar to Glycosyltransferase	galactosylgalactosylxylosylprotein 3-beta-glucuronosyltransferase activity		2.4.2.24 (1,4-beta-D-xylan synthase); G3DSA:3.90.550.10 (Spore Coat Polysaccharide Biosynthesis Protein SpsA; Chain A); GO:0016020 (membrane); K00735 (galactosylgalactosylxylosylprotein 3-beta-glucuronosyltransferase 1); PF03360 (Glycosyltransferase family 43); PTHR10896 (GALACTOSYLGALACTOSYLXYLOSYLPROTEIN 3-BETA-GLUCURONOSYLTRANSFERASE BETA-1,3-GLUCURONYLTRANSFERASE); PTHR10896:SF20 (GALACTOSYLG…
Sobic.003G129500.3	3	12117270	12107926	Chr3_12314731	DMC	197461	similar to Putative uncharacterized protein	nucleic acid binding; protein binding		G3DSA:2.170.260.10 (paz domain); PF02170 (PAZ domain); PF02171 (Piwi domain); PF08699 (Argonaute linker 1 domain); PF16486 (N-terminal domain of argonaute); PF16488 (Argonaute linker 2 domain); PS50821 (PAZ domain profile); PS50822 (Piwi domain profile); PTHR22891 (EUKARYOTIC TRANSLATION INITIATION FACTOR 2C); SSF101690 (PAZ domain); SSF53098 (Ribonuclease H-like)
Sobic.003G129600.1	3	12140553	12133834	Chr3_12314731	DMC	174178	similar to Os01g0275900 protein			SSF89372 (Fucose-specific lectin)
Sobic.003G129700.1	3	12145384	12146741	Chr3_12314731	DMC	167990
Sobic.003G129800.2	3	12150473	12147510	Chr3_12314731	DMC	164258	similar to Os05g0486200 protein			KOG4615 (Uncharacterized conserved protein); PF09775 (Keratinocyte-associated protein 2)
Sobic.003G129900.1	3	12157127	12162405	Chr3_12314731	DMC	152326	similar to Putative uncharacterized protein	isocitrate dehydrogenase (NAD+) activity; magnesium ion binding; NAD binding; oxidoreductase activity, acting on the CH-OH group of donors, NAD or NADP as acceptor	oxidation-reduction process; tricarboxylic acid cycle	1.1.1.41 (Isocitrate dehydrogenase (NAD(+))); G3DSA:3.40.718.10 (Isopropylmalate Dehydrogenase); K00030 (isocitrate dehydrogenase (NAD+)); PF00180 (Isocitrate/isopropylmalate dehydrogenase); PTHR11835 (DECARBOXYLATING DEHYDROGENASES-ISOCITRATE, ISOPROPYLMALATE, TARTRATE); SSF53659 (Isocitrate/Isopropylmalate dehydrogenase-like); TIGR00175 (mito_nad_idh: isocitrate dehydrogenase, NAD-dependent)
Sobic.003G130000.1	3	12170665	12164325	Chr3_12314731	DMC	144066	similar to Mitochondrial import receptor subunit tom40-like		transmembrane transport	G3DSA:2.40.160.10 (Porin); GO:0005741 (mitochondrial outer membrane); K11518 (mitochondrial import receptor subunit TOM40); KOG3296 (Translocase of outer mitochondrial membrane complex, subunit TOM40); PF01459 (Eukaryotic porin); PTHR10802 (MITOCHONDRIAL IMPORT RECEPTOR SUBUNIT TOM40)
Sobic.003G130100.1	3	12174300	12175538	Chr3_12314731	DMC	139193
Sobic.003G130200.1	3	12176485	12179062	Chr3_12314731	DMC	135669	weakly similar to Putative uncharacterized protein
Sobic.003G130300.1	3	12182663	12182472	Chr3_12314731	DMC	132068
Sobic.003G130400.1	3	12183179	12185174	Chr3_12314731	DMC	129557	similar to Putative uncharacterized protein
Sobic.003G130500.1	3	12223838	12221174	Chr3_12314731	DMC	90893	similar to Os01g0276400 protein	aspartic-type endopeptidase activity		GO:0016021 (integral component of membrane); K04505 (presenilin 1); KOG2736 (Presenilin); PF01080 (Presenilin); PR01072 (Presenilin family signature); PTHR10202 (PRESENILIN); SM00730 (Presenilin, signal peptide peptidase, family)
Sobic.003G130600.1	3	12230081	12225940	Chr3_12314731	DMC	84650	similar to Putative uncharacterized protein	phosphoribosyl-AMP cyclohydrolase activity; phosphoribosyl-ATP diphosphatase activity	histidine biosynthetic process	3.5.4.19 (Phosphoribosyl-AMP cyclohydrolase); 3.6.1.31 (Phosphoribosyl-ATP diphosphatase); G3DSA:1.10.287.1080 (MazG-like); K11755 (phosphoribosyl-ATP pyrophosphohydrolase / phosphoribosyl-AMP cyclohydrolase); PD002610 (PHOSPHORIBOSYL-AMP BIOSYNTHESIS CYCLOHYDROLASE HYDROLASE HISTIDINE AMINO-ACID PRA-CH PHOSPHORIBOSYL-ATP BIFUNCTIONAL INCLUDES:); PF01502 (Phosphoribosyl-AMP cyclohydrolase); PF015…
Sobic.003G130700.1	3	12237226	12239552	Chr3_12314731	DMC	75179	weakly similar to Zinc finger protein-like	protein binding; zinc ion binding		G3DSA:3.30.40.10 (Zinc/RING finger domain; C3HC4 (zinc finger)); PF13639 (Ring finger domain); PF14369 (zinc-ribbon); PS50089 (Zinc finger RING-type profile); PTHR22763 (RING ZINC FINGER PROTEIN); SM00184 (Ring finger); SSF57850 (RING/U-box)
Sobic.003G130650.1	3	12238385	12236639	Chr3_12314731	DMC	76346		site-specific DNA-methyltransferase (adenine-specific) activity		G3DSA:1.10.1020.10 (Adenine-specific Methyltransferase; Domain 2)
Sobic.003G130800.1	3	12245908	12239870	Chr3_12314731	DMC	68823	similar to Pyruvate kinase	catalytic activity; magnesium ion binding; potassium ion binding; pyruvate kinase activity	glycolytic process	2.7.1.40 (Pyruvate kinase); G3DSA:3.20.20.60 (Phosphoenolpyruvate-binding domains); K00873 (pyruvate kinase); PF00224 (Pyruvate kinase, barrel domain); PF02887 (Pyruvate kinase, alpha/beta domain); PR01050 (Pyruvate kinase family signature); PTHR11817 (PYRUVATE KINASE); PTHR11817:SF5 (PYRUVATE KINASE-RELATED); SSF50800 (PK beta-barrel domain-like); SSF51621 (Phosphoenolpyruvate/pyruvate domain); …
Sobic.003G130900.1	3	12260463	12254255	Chr3_12314731	DMC	54268	similar to Protein kinase C substrate 80K-H isoform 2-like	protein binding	N-glycan processing	G3DSA:2.70.130.10 (Cation-dependent Mannose-6-phosphate Receptor; Chain A); G3DSA:4.10.400.10 (Low-density Lipoprotein Receptor); K08288 (protein kinase C substrate 80K-H); KOG2397 (Protein kinase C substrate, 80 KD protein, heavy chain); PF07915 (Glucosidase II beta subunit-like protein); PF12999 (Glucosidase II beta subunit-like); PTHR12630 (N-LINKED OLIGOSACCHARIDE PROCESSING); PTHR12630:SF1 (…
Sobic.003G131000.1	3	12266359	12263067	Chr3_12314731	DMC	48372				PS51257 (Prokaryotic membrane lipoprotein lipid attachment site profile)
Sobic.003G131100.1	3	12299512	12303903	Chr3_12314731	DMC	10828	weakly similar to Ascorbate oxidase promoter-binding protein AOBP-like	DNA binding	regulation of transcription, DNA-templated	PD007478 (ZINC TRANSCRIPTION FINGER DOF DNA-BINDING ZINC-FINGER METAL-BINDING NUCLEAR REGULATION BINDING); PF02701 (Dof domain, zinc finger); PS50884 (Zinc finger Dof-type profile); PTHR31089:SF1 (CYCLIC DOF FACTOR 4-RELATED)
Sobic.003G131200.1	3	12311226	12305279	Chr3_12314731	DMC	3505	similar to Putative uncharacterized protein	ATP binding; magnesium ion binding; metal ion binding; nucleotide binding; phospholipid-translocating ATPase activity	phospholipid transport	3.6.3.1 (Phospholipid-translocating ATPase); G3DSA:2.70.150.10 (Calcium-transporting ATPase; cytoplasmic transduction domain A); G3DSA:3.40.1110.10 (Calcium-transporting ATPase; cytoplasmic domain N); GO:0016021 (integral component of membrane); PF00122 (E1-E2 ATPase); PF12710 (haloacid dehalogenase-like hydrolase); PF16209 (Phospholipid-translocating ATPase N-terminal); PF16212 (Phospholipid-tra…
Sobic.003G131300.1	3	12314277	12316714	Chr3_12314731	DMC	0	similar to Os01g0277700 protein			G3DSA:1.20.58.340 (Magnesium transport protein CorA; transmembrane region)
Sobic.003G131400.1	3	12316981	12320054	Chr3_12314731	DMC	2250	similar to Os01g0277900 protein		mitochondrial electron transport, ubiquinol to cytochrome c	GO:0005743 (mitochondrial inner membrane); GO:0005750 (mitochondrial respiratory chain complex III); PF00226 (DnaJ domain); PR00625 (DnaJ domain signature); PS50076 (dnaJ domain profile); PTHR24078 (DNAJ HOMOLOG SUBFAMILY C MEMBER); PTHR24078:SF231 (CHAPERONE PROTEIN DNAJ); SM00271 (DnaJ molecular chaperone homology domain); SSF46565 (Chaperone J-domain)
Sobic.003G131500.1	3	12323668	12322802	Chr3_12314731	DMC	8071				PF05678 (VQ motif)
Sobic.003G131600.2	3	12335548	12341324	Chr3_12314731	DMC	20817		transmembrane transporter activity	transmembrane transport	G3DSA:1.20.1250.20 (MFS general substrate transporter like domains); GO:0016021 (integral component of membrane); KOG2615 (Permease of the major facilitator superfamily); PF00083 (Sugar (and other) transporter); PS50850 (Major facilitator superfamily (MFS) profile); SSF103473 (MFS general substrate transporter)
Sobic.003G131700.1	3	12347902	12348957	Chr3_12314731	DMC	33171
Sobic.003G131800.1	3	12374712	12381298	Chr3_12314731	DMC	59981	similar to Major facilitator superfamily antiporter		transmembrane transport	G3DSA:1.20.1250.20 (MFS general substrate transporter like domains); GO:0016021 (integral component of membrane); KOG2615 (Permease of the major facilitator superfamily); PF07690 (Major Facilitator Superfamily); PS50850 (Major facilitator superfamily (MFS) profile); SSF103473 (MFS general substrate transporter)
Sobic.003G131900.1	3	12391656	12390557	Chr3_12314731	DMC	75826	similar to Putative uncharacterized protein			PF05078 (Protein of unknown function (DUF679))
Sobic.003G132000.1	3	12400362	12394544	Chr3_12314731	DMC	79813	similar to Os01g0279200 protein	protein binding		G3DSA:1.10.10.10 (winged helix repressor DNA binding domain); PF01399 (PCI domain); PTHR10678 (26S PROTEASOME NON-ATPASE REGULATORY SUBUNIT 11/COP9 SIGNALOSOME COMPLEX SUBUNIT 2); SM00088 (motif in proteasome subunits, Int-6, Nip-1 and TRIP-15); SSF46785 (Winged helix DNA-binding domain); SSF48452 (TPR-like)
Sobic.003G132050.1	3	12420303	12420731	Chr3_12314731	DMC	105572
Sobic.003G132100.1	3	12431308	12428620	Chr3_12314731	DMC	113889	similar to Magnesium-protoporphyrin IX monomethyl ester [oxidative] cyclase, chloroplast precursor	magnesium-protoporphyrin IX monomethyl ester (oxidative) cyclase activity; metal ion binding; oxidoreductase activity	oxidation-reduction process; photosynthesis; chlorophyll biosynthetic process	1.14.13.81 (Magnesium-protoporphyrin IX monomethyl ester (oxidative) cyclase); G3DSA:1.10.238.10 (EF-hand); K04035 (magnesium-protoporphyrin IX monomethyl ester (oxidative) cyclase); PF02915 (Rubrerythrin); PTHR31053:SF2 (MAGNESIUM-PROTOPORPHYRIN IX MONOMETHYL ESTER [OXIDATIVE] CYCLASE, CHLOROPLASTIC); SSF47240 (Ferritin-like); TIGR02029 (AcsF: magnesium-protoporphyrin IX monomethyl ester aerobic…
Sobic.003G132200.1	3	12434108	12436381	Chr3_12314731	DMC	119377
Sobic.003G132300.1	3	12440594	12442271	Chr3_12314731	DMC	125863	similar to Putative uncharacterized protein	DNA binding		G3DSA:1.10.10.60 (Homeodomain-like); PF00249 (Myb-like DNA-binding domain); PS50090 (Myb-like domain profile); PS51294 (Myb-type HTH DNA-binding domain profile); PTHR24078 (DNAJ HOMOLOG SUBFAMILY C MEMBER); PTHR24078:SF261 (DNAJ (HSP40) HOMOLOG, SUBFAMILY A, MEMBER 3A); SM00717 (SANT SWI3, ADA2, N-CoR and TFIIIB'' DNA-binding domains); SSF46689 (Homeodomain-like); TIGR01557 (myb_SHAQKYF: myb-like…
Sobic.003G132400.1	3	12464589	12462060	Chr3_12314731	DMC	147329	similar to Os01g0279000 protein	zinc ion binding		2.3.1.225 (Protein S-acyltransferase); KOG1311 (DHHC-type Zn-finger proteins); PF01529 (DHHC palmitoyltransferase); PS50216 (Zinc finger DHHC-type profile); PTHR22883 (ZINC FINGER DHHC DOMAIN CONTAINING PROTEIN); PTHR22883:SF27 (PROTEIN S-ACYLTRANSFERASE 4-RELATED); SSF103473 (MFS general substrate transporter)
Sobic.003G132500.1	3	12470396	12466354	Chr3_12314731	DMC	151623	similar to Putative subtilisin-like protein	serine-type endopeptidase activity	proteolysis	3.4.14.10 (Tripeptidyl-peptidase II); PF00082 (Subtilase family); PF05922 (Peptidase inhibitor I9); PR00723 (Subtilisin serine protease family (S8) signature); PTHR10795 (PROPROTEIN CONVERTASE SUBTILISIN/KEXIN); PTHR10795:SF444 (SUBTILISIN-LIKE SERINE ENDOPEPTIDASE FAMILY PROTEIN); SSF52743 (Subtilisin-like)
Sobic.003G132600.1	3	12473679	12472400	Chr3_12314731	DMC	157669	similar to Ribosomal protein, chloroplast-like			PD031914 (RIBOSOMAL CHLOROPLAST PEPTIDE TRANSIT PROTEIN PRECURSOR PLASTID 50S RIBONUCLEOPROTEIN CHLOROPLAST-LIKE); PTHR34678:SF1 (50S RIBOSOMAL PROTEIN 5, CHLOROPLASTIC)
Sobic.003G132700.1	3	12480371	12474197	Chr3_12314731	DMC	159466		protein binding		PF00646 (F-box domain); PS50181 (F-box domain profile); SM00256 (A Receptor for Ubiquitination Targets); SSF81383 (F-box domain)
Sobic.003G133000.1	3	12513572	12505859	Chr3_12314731	DMC	191128		transmembrane transporter activity; transporter activity	transmembrane transport	G3DSA:1.20.1250.20 (MFS general substrate transporter like domains); GO:0016021 (integral component of membrane); KOG2615 (Permease of the major facilitator superfamily); PF00083 (Sugar (and other) transporter); PF07690 (Major Facilitator Superfamily); PR01035 (Tetracycline resistance protein signature); PS50850 (Major facilitator superfamily (MFS) profile); SSF101447 (Formin homology 2 domain (F…
Sobic.003G133100.2	3	12531001	12525047	Chr3_12314731	DMC	210316			transmembrane transport	G3DSA:1.20.1250.20 (MFS general substrate transporter like domains); GO:0016021 (integral component of membrane); KOG2615 (Permease of the major facilitator superfamily); PF07690 (Major Facilitator Superfamily); PS50850 (Major facilitator superfamily (MFS) profile); SSF103473 (MFS general substrate transporter)
Sobic.003G133201.1	3	12533277	12532531	Chr3_12314731	DMC	217800
Sobic.003G133300.1	3	12536154	12534060	Chr3_12314731	DMC	219329
Sobic.003G133450.1	3	12542137	12543037	Chr3_12314731	DMC	227406
Sobic.003G133600.1	3	12580474	12573519	Chr3_12314731	DMC	258788	similar to Major facilitator superfamily antiporter		transmembrane transport	G3DSA:1.20.1250.20 (MFS general substrate transporter like domains); G3DSA:3.40.190.10 (Periplasmic binding protein-like II); GO:0016021 (integral component of membrane); KOG2615 (Permease of the major facilitator superfamily); PF07690 (Major Facilitator Superfamily); PS50850 (Major facilitator superfamily (MFS) profile); SSF103473 (MFS general substrate transporter)
Sobic.003G133700.1	3	12590234	12594829	Chr3_12314731	DMC	275503	similar to Putative solute carrier family 17 (Anion/sugar transporter), member 5		transmembrane transport	G3DSA:1.20.1250.20 (MFS general substrate transporter like domains); GO:0016021 (integral component of membrane); KOG2532 (Permease of the major facilitator superfamily); PF07690 (Major Facilitator Superfamily); PS50850 (Major facilitator superfamily (MFS) profile); PTHR11662 (SODIUM-DEPENDENT PHOSPHATE TRANSPORTERS); SSF103473 (MFS general substrate transporter)
Sobic.003G133800.1	3	12598756	12594355	Chr3_12314731	DMC	279624		protein binding		2.7.11.1 (Non-specific serine/threonine protein kinase); G3DSA:3.80.10.10 (Ribonuclease Inhibitor); PF00560 (Leucine Rich Repeat); PF08263 (Leucine rich repeat N-terminal domain); PF13855 (Leucine rich repeat); PTHR27001:SF1 (BRASSINOSTEROID INSENSITIVE 1-ASSOCIATED RECEPTOR KINASE 1-RELATED); SSF52058 (L domain-like)
Sobic.003G133900.1	3	12616239	12603763	Chr3_12314731	DMC	289032	similar to Putative 3' exoribonuclease	nucleic acid binding; zinc ion binding		5.99.1.2 (DNA topoisomerase); KOG0542 (Predicted exonuclease); PF00929 (Exonuclease); PF06839 (GRF zinc finger); PTHR23044 (3'-5' EXONUCLEASE ERI1-RELATED); SSF53098 (Ribonuclease H-like)
Sobic.003G134000.2	3	12619595	12624122	Chr3_12314731	DMC	304864		protein binding		PF01535 (PPR repeat); PF13812 (Pentatricopeptide repeat domain); PS51375 (Pentatricopeptide (PPR) repeat profile); SSF48452 (TPR-like); TIGR00756 (PPR: pentatricopeptide repeat domain)
Sobic.003G134100.1	3	12626138	12623975	Chr3_12314731	DMC	309244	similar to Putative integrin beta 4 binding protein	ribosome binding	mature ribosome assembly	G3DSA:3.75.10.10 (L-arginine/glycine Amidinotransferase; Chain A); K03264 (translation initiation factor 6); KOG3185 (Translation initiation factor 6 (eIF-6)); PF01912 (eIF-6 family); PIRSF006413 (translation initiation factor 6); PTHR10784 (EUKARYOTIC TRANSLATION INITIATION FACTOR 6); SM00654 (translation initiation factor 6); SSF55909 (Pentein); TIGR00323 (eIF-6: putative translation initiation…
Sobic.003G134201.1	3	12628817	12631691	Chr3_12314731	DMC	314086				PR01217 (Proline rich extensin signature)
Sobic.003G134300.1	3	12667257	12670920	Chr3_12314731	DMC	352526	similar to ESTs AU081301	protein binding		PF00646 (F-box domain); PS50181 (F-box domain profile); SM00256 (A Receptor for Ubiquitination Targets); SSF81383 (F-box domain)
Sobic.003G134400.3	3	12676104	12673619	Chr3_12314731	DMC	358888	Predicted protein
Sobic.003G134500.1	3	12696967	12693069	Chr3_12314731	DMC	378338	similar to Cyclin type B-like			GO:0005634 (nucleus); K05868 (cyclin B); KOG0653 (Cyclin B and related kinase-activating proteins); PF00134 (Cyclin, N-terminal domain); PF02984 (Cyclin, C-terminal domain); PIRSF001771 (cyclin, A/B/D/E types); PTHR10177 (CYCLINE); SM00385 (domain present in cyclins, TFIIB and Retinoblastoma); SSF47954 (Cyclin-like)
Sobic.003G134600.1	3	12699461	12698292	Chr3_12314731	DMC	383561	weakly similar to Hypothetical protein
Sobic.003G134700.5	3	12702448	12705823	Chr3_12314731	DMC	387717		nucleic acid binding		PF00929 (Exonuclease); PTHR30231 (DNA POLYMERASE III SUBUNIT EPSILON); PTHR30231:SF6 (EXONUCLEASE FAMILY PROTEIN-RELATED); SSF53098 (Ribonuclease H-like)
Sobic.003G134800.1	3	12716564	12710922	Chr3_12314731	DMC	396191	similar to Coatomer subunit beta-1	binding; structural molecule activity	intracellular protein transport; vesicle-mediated transport	G3DSA:1.25.10.10 (Leucine-rich Repeat Variant); GO:0005737 (cytoplasm); GO:0030117 (membrane coat); GO:0030126 (COPI vesicle coat); GO:0030131 (clathrin adaptor complex); PF01602 (Adaptin N terminal region); PF07718 (Coatomer beta C-terminal region); PF14806 (Coatomer beta subunit appendage platform); PIRSF005727 (coatomer, beta subunit); PTHR10635 (COATOMER SUBUNIT BETA); SSF48371 (ARM repeat)
Sobic.003G134900.1	3	12746431	12744227	Chr3_12314731	DMC	429496	similar to OSJNBa0036E02.28 protein	electron carrier activity		G3DSA:2.60.40.420 (Cupredoxins - blue copper proteins); PF02298 (Plastocyanin-like domain); PS51485 (Phytocyanin domain profile); PTHR33021:SF41 (EARLY NODULIN-LIKE PROTEIN 18); SSF49503 (Cupredoxins)
Sobic.003G134950.1	3	12753703	12756232	Chr3_12314731	DMC	438972		catalytic activity	trehalose biosynthetic process	2.4.1.15 (Alpha,alpha-trehalose-phosphate synthase (UDP-forming)); G3DSA:3.40.50.2000 (Glycogen Phosphorylase B;); PF00982 (Glycosyltransferase family 20); PTHR10788 (TREHALOSE-6-PHOSPHATE SYNTHASE); SSF53756 (UDP-Glycosyltransferase/glycogen phosphorylase)
Sobic.003G135101.1	3	12775263	12776376	Chr3_12314731	DMC	460532		DNA binding		G3DSA:1.10.10.60 (Homeodomain-like); PD125774 (NUCLEAR DNA-BINDING HOMEOBOX ZF-HD ZINC TRANSCRIPTION FINGER ARABIDOPSIS P1 CHROMOSOME); PF04770 (ZF-HD protein dimerisation region); PS51523 (Zinc-finger ZF-HD dimerization-type profile); SSF46689 (Homeodomain-like); TIGR01565 (homeo_ZF_HD: homeobox domain, ZF-HD class); TIGR01566 (ZF_HD_prot_N: ZF-HD homeobox protein Cys/His-rich dimerization domai…
Sobic.003G135000.1	3	12779702	12768803	Chr3_12314731	DMC	454072			transmembrane transport	G3DSA:1.20.1250.20 (MFS general substrate transporter like domains); GO:0016021 (integral component of membrane); KOG2615 (Permease of the major facilitator superfamily); PF07690 (Major Facilitator Superfamily); PS50850 (Major facilitator superfamily (MFS) profile); SSF103473 (MFS general substrate transporter)
Sobic.008G092600.1	8	41369182	41352874	Chr8_41653835	DMY	284653	similar to Putative uncharacterized protein	binding; protein binding; ubiquitin-protein transferase activity		G3DSA:1.10.8.10 (DNA helicase RuvA subunit; C-terminal domain); G3DSA:2.60.120.10 (Jelly Rolls); G3DSA:3.30.2160.10 (Hect; E3 ligase catalytic domain); K10592 (E3 ubiquitin-protein ligase HUWE1); PF00627 (UBA/TS-N domain); PF00632 (HECT-domain (ubiquitin-transferase)); PF06012 (Domain of Unknown Function (DUF908)); PF06025 (Domain of Unknown Function (DUF913)); PF14377 (Domain of unknown function…
Sobic.008G092701.1	8	41490364	41489115	Chr8_41653835	DMY	163471
Sobic.008G092800.1	8	41491257	41512447	Chr8_41653835	DMY	141388		ATP binding		3.6.4.3 (Microtubule-severing ATPase); G3DSA:3.40.50.300 (P-loop containing nucleotide triphosphate hydrolases); KOG0740 (AAA+-type ATPase); PF00004 (ATPase family associated with various cellular activities (AAA)); PF09336 (Vps4 C terminal oligomerisation domain); PTHR23074 (AAA ATPASE); PTHR23074:SF17 (FIDGETIN-LIKE PROTEIN 1); SM00382 (ATPases associated with a variety of cellular activities);…
Sobic.008G092866.1	8	41574200	41572226	Chr8_41653835	DMY	79635				3.4.21.72 (IgA-specific serine endopeptidase); G3DSA:3.40.50.720 (NAD(P)-binding Rossmann-like Domain); PF04195 (Putative gypsy type transposon)
Sobic.008G092932.1	8	42023875	42021828	Chr8_41653835	DMY	367993				PF03004 (Plant transposase (Ptta/En/Spm family))
Sobic.008G133900.1	8	56236204	56233872	Chr8_56708385	DMY	472181				PF08224 (Domain of unknown function (DUF1719))
Sobic.008G133950.1	8	56239816	56241180	Chr8_56708385	DMY	467205
Sobic.008G134000.1	8	56246586	56246978	Chr8_56708385	DMY	461407				PF13966 (zinc-binding in reverse transcriptase)
Sobic.008G134100.3	8	56247267	56253574	Chr8_56708385	DMY	454811		protein binding		PF00646 (F-box domain); SSF50965 (Galactose oxidase, central domain); SSF81383 (F-box domain)
Sobic.008G134300.1	8	56285931	56269822	Chr8_56708385	DMY	422454		ATP binding; protein binding; protein kinase activity	protein phosphorylation	2.7.11.1 (Non-specific serine/threonine protein kinase); G3DSA:1.10.510.10 (Transferase(Phosphotransferase) domain 1); G3DSA:3.30.200.20 (Phosphorylase Kinase; domain 1); G3DSA:3.80.10.10 (Ribonuclease Inhibitor); KOG1187 (Serine/threonine protein kinase); PF07714 (Protein tyrosine kinase); PF12819 (Carbohydrate-binding protein of the ER); PF13855 (Leucine rich repeat); PR00019 (Leucine-rich repe…
Sobic.008G134401.1	8	56293456	56291831	Chr8_56708385	DMY	414929
Sobic.008G134500.1	8	56299336	56305370	Chr8_56708385	DMY	403015		ATP binding; protein binding; protein kinase activity	protein phosphorylation	2.7.10.1 (Receptor protein-tyrosine kinase); 2.7.11.1 (Non-specific serine/threonine protein kinase); G3DSA:1.10.510.10 (Transferase(Phosphotransferase) domain 1); G3DSA:3.30.200.20 (Phosphorylase Kinase; domain 1); G3DSA:3.80.10.10 (Ribonuclease Inhibitor); KOG1187 (Serine/threonine protein kinase); PF07714 (Protein tyrosine kinase); PF12819 (Carbohydrate-binding protein of the ER); PF13855 (Leu…
Sobic.008G134600.1	8	56310278	56318048	Chr8_56708385	DMY	390337
Sobic.008G134700.1	8	56336197	56334599	Chr8_56708385	DMY	372188	similar to Putative uncharacterized protein OSJNBa0007A06.3	aspartic-type endopeptidase activity	proteolysis	3.4.23.12 (Nepenthesin); G3DSA:2.40.70.10 (Acid Proteases); KOG1339 (Aspartyl protease); PF00026 (Eukaryotic aspartyl protease); PF14541 (Xylanase inhibitor C-terminal); PTHR13683 (ASPARTYL PROTEASES); SSF50630 (Acid proteases)
Sobic.008G134800.1	8	56345488	56348725	Chr8_56708385	DMY	359660	similar to Os01g0102600 protein			G3DSA:3.40.50.300 (P-loop containing nucleotide triphosphate hydrolases); PF01202 (Shikimate kinase); PTHR21087 (SHIKIMATE KINASE); PTHR21087:SF4 (INACTIVE SHIKIMATE KINASE LIKE 1, CHLOROPLASTIC-RELATED); SSF52540 (P-loop containing nucleoside triphosphate hydrolases)
Sobic.008G134900.3	8	56349454	56351889	Chr8_56708385	DMY	356496				GO:0005783 (endoplasmic reticulum); GO:0016021 (integral component of membrane); K13250 (translocon-associated protein subunit beta); PF05753 (Translocon-associated protein beta (TRAPB)); PTHR12861 (TRANSLOCON-ASSOCIATED PROTEIN, BETA SUBUNIT PRECURSOR TRAP-BETA SIGNAL SEQUENCE RECEPTOR BETA SUBUNIT)
Sobic.008G135000.1	8	56354147	56356159	Chr8_56708385	DMY	352226	similar to 60S ribosomal protein L8-1	structural constituent of ribosome	translation	G3DSA:2.40.50.140 (Nucleic acid-binding proteins); G3DSA:4.10.950.10 (Ribosomal protein L2; domain 3); GO:0005622 (intracellular); GO:0005840 (ribosome); K02938 (large subunit ribosomal protein L8e); KOG2309 (60s ribosomal protein L2/L8); PF00181 (Ribosomal Proteins L2, RNA binding domain); PF03947 (Ribosomal Proteins L2, C-terminal domain); PIRSF002158 (ribosomal protein, L2p/L2a/L8e/organellar …
Sobic.008G135100.1	8	56384288	56385248	Chr8_56708385	DMY	323137	similar to Expressed protein			PF04535 (Domain of unknown function (DUF588)); PTHR11615 (NITRATE, FROMATE, IRON DEHYDROGENASE)
Sobic.008G135200.1	8	56394007	56399908	Chr8_56708385	DMY	308477	similar to Importin-beta2	binding; Ran GTPase binding	intracellular protein transport	G3DSA:1.25.10.10 (Leucine-rich Repeat Variant); K14293 (importin subunit beta-1); PF03810 (Importin-beta N-terminal domain); PF13513 (HEAT-like repeat); PS50166 (Importin-beta N-terminal domain profile); PTHR10527 (IMPORTIN BETA); PTHR10527:SF19 (ARMADILLO/BETA-CATENIN-LIKE REPEAT-CONTAINING PROTEIN); SM00913 (Importin-beta N-terminal domain); SSF48371 (ARM repeat)
Sobic.008G135300.1	8	56400351	56401477	Chr8_56708385	DMY	306908	similar to Thaumatin family protein, expressed			G3DSA:2.60.110.10 (Thaumatin); PF00314 (Thaumatin family); PR00347 (Pathogenesis-related protein signature); PS51367 (Thaumatin family profile); SM00205 (Thaumatin family); SSF49870 (Osmotin, thaumatin-like protein)
Sobic.008G135401.1	8	56411033	56405404	Chr8_56708385	DMY	297352		amino acid binding	metabolic process	2.7.7.59 ([Protein-PII] uridylyltransferase); 3.1.1.4 (Phospholipase A(2)); PF01842 (ACT domain); PS51671 (ACT domain profile); PTHR23257 (SERINE-THREONINE PROTEIN KINASE); PTHR23257:SF505 (SERINE/THREONINE-PROTEIN KINASE DRKC-RELATED); SSF55021 (ACT-like)
Sobic.008G135500.1	8	56420371	56421288	Chr8_56708385	DMY	287097	similar to Putative uncharacterized protein	catalytic activity		G3DSA:2.60.110.10 (Thaumatin); G3DSA:3.20.20.70 (Aldolase class I); SSF49870 (Osmotin, thaumatin-like protein)
Sobic.008G135600.1	8	56428848	56425690	Chr8_56708385	DMY	279537	similar to Thaumatin-like cytokinin-binding protein, putative, expressed			G3DSA:2.60.110.10 (Thaumatin); PF00314 (Thaumatin family); PR00347 (Pathogenesis-related protein signature); PS51367 (Thaumatin family profile); SM00205 (Thaumatin family); SSF49870 (Osmotin, thaumatin-like protein)
Sobic.008G135701.1	8	56441451	56442034	Chr8_56708385	DMY	266351		ribose-5-phosphate isomerase activity	pentose-phosphate shunt, non-oxidative branch	5.3.1.6 (Ribose-5-phosphate isomerase); PF06026 (Ribose 5-phosphate isomerase A (phosphoriboisomerase A)); PTHR11934 (RIBOSE-5-PHOSPHATE ISOMERASE); PTHR11934:SF7 (RIBOSE-5-PHOSPHATE ISOMERASE 1-RELATED); SSF75445 (D-ribose-5-phosphate isomerase (RpiA), lid domain)
Sobic.008G135800.1	8	56450045	56452857	Chr8_56708385	DMY	255528	similar to Lipase-like	hydrolase activity, acting on ester bonds		3.1.1.49 (Sinapine esterase); PF00657 (GDSL-like Lipase/Acylhydrolase); PTHR22835 (ZINC FINGER FYVE DOMAIN CONTAINING PROTEIN); SSF52266 (SGNH hydrolase)
Sobic.008G135901.1	8	56459941	56453601	Chr8_56708385	DMY	248444		pectinesterase activity	cell wall modification	3.1.1.11 (Pectinesterase); G3DSA:2.160.20.10 (Single-stranded right-handed beta-helix; Pectin lyase-like); GO:0005618 (cell wall); K01051 (pectinesterase); PF01095 (Pectinesterase); PTHR31321:SF10 (PECTINESTERASE 11-RELATED); SSF51126 (Pectin lyase-like)
Sobic.008G136000.1	8	56470318	56474560	Chr8_56708385	DMY	233825	similar to Heat shock cognate 70 kDa protein 2			G3DSA:2.60.34.10 (Substrate Binding Domain Of DNAk; Chain A; domain 1); K03283 (heat shock 70kDa protein 1/8); PF00012 (Hsp70 protein); PR00301 (70kDa heat shock protein signature); PTHR19375 (HEAT SHOCK PROTEIN 70KDA); PTHR19375:SF232 (MEDIATOR OF RNA POLYMERASE II TRANSCRIPTION SUBUNIT 37E-RELATED); SSF100920 (Heat shock protein 70kD (HSP70), peptide-binding domain); SSF100934 (Heat shock prote…
Sobic.008G136100.1	8	56483148	56485117	Chr8_56708385	DMY	223268	similar to Dof domain, zinc finger family protein, expressed	DNA binding	regulation of transcription, DNA-templated	PD007478 (ZINC TRANSCRIPTION FINGER DOF DNA-BINDING ZINC-FINGER METAL-BINDING NUCLEAR REGULATION BINDING); PF02701 (Dof domain, zinc finger); PS50884 (Zinc finger Dof-type profile)
Sobic.008G136150.1	8	56489912	56489142	Chr8_56708385	DMY	218473				G3DSA:3.30.390.10 (Enolase-like; N-terminal domain)
Sobic.008G136200.2	8	56508837	56500309	Chr8_56708385	DMY	199548		binding; protein binding; ubiquitin-protein transferase activity	protein ubiquitination	G3DSA:1.25.10.10 (Leucine-rich Repeat Variant); G3DSA:3.30.40.10 (Zinc/RING finger domain; C3HC4 (zinc finger)); PF00514 (Armadillo/beta-catenin-like repeat); PF04564 (U-box domain); PS50176 (Armadillo/plakoglobin ARM repeat profile); PS51698 (U-box domain profile); PTHR23315 (BETA CATENIN-RELATED ARMADILLO REPEAT-CONTAINING); SM00185 (Armadillo/beta-catenin-like repeats); SSF48371 (ARM repeat); …
Sobic.008G136400.1	8	56538212	56539482	Chr8_56708385	DMY	168903
Sobic.008G136500.1	8	56575301	56577222	Chr8_56708385	DMY	131163	similar to Putative uncharacterized protein	heme binding; iron ion binding; monooxygenase activity; oxidoreductase activity, acting on paired donors, with incorporation or reduction of molecular oxygen	oxidation-reduction process	1.14.13.21 (Flavonoid 3'-monooxygenase); G3DSA:1.10.630.10 (Cytochrome p450); KOG0156 (Cytochrome P450 CYP2 subfamily); PF00067 (Cytochrome P450); PR00385 (P450 superfamily signature); PR00463 (E-class P450 group I signature); PR00465 (E-class P450 group IV signature); SSF48264 (Cytochrome P450)
Sobic.008G136601.1	8	56580285	56583815	Chr8_56708385	DMY	124570			negative regulation of transcription from RNA polymerase III promoter	KOG3104 (Mod5 protein sorting/negative effector of RNA Pol III synthesis); PF09174 (Maf1 regulator); PIRSF037240 (repressor of RNA polymerase III transcription MAF1); PTHR22504 (REPRESSOR OF RNA POLYMERASE III TRANSCRIPTION MAF1)
Sobic.008G136700.1	8	56591518	56596280	Chr8_56708385	DMY	112105	similar to Expressed protein			PF12552 (Protein of unknown function (DUF3741)); PF14309 (Domain of unknown function (DUF4378)); PTHR21726 (PHOSPHATIDYLINOSITOL N-ACETYLGLUCOSAMINYLTRANSFERASE SUBUNIT P DOWN SYNDROME CRITICAL REGION PROTEIN 5 -RELATED)
Sobic.008G136800.2	8	56598883	56601632	Chr8_56708385	DMY	106753				G3DSA:1.10.287.810 (Mitochondrial import inner membrane translocase subunit tim13 like domains); KOG3479 (Mitochondrial import inner membrane translocase, subunit TIM9); PF02953 (Tim10/DDP family zinc finger); PTHR10898 (MITOCHONDRIAL IMPORT INNER MEMBRANE TRANSLOCASE SUBUNIT TIM9); SSF144122 (Tim10-like)
Sobic.008G136900.1	8	56603881	56602494	Chr8_56708385	DMY	104504	similar to Expressed protein
Sobic.008G137000.1	8	56615749	56616809	Chr8_56708385	DMY	91576
Sobic.008G137100.1	8	56617223	56617624	Chr8_56708385	DMY	90761
Sobic.008G137200.2	8	56620952	56618112	Chr8_56708385	DMY	87433				6.3.2.12 (Dihydrofolate synthase)
Sobic.008G137300.1	8	56622843	56626264	Chr8_56708385	DMY	82121
Sobic.008G137400.1	8	56627678	56627236	Chr8_56708385	DMY	80707
Sobic.008G137500.1	8	56642224	56637776	Chr8_56708385	DMY	66161	similar to Protein rough sheath 2	DNA binding	transcription, DNA-templated; leaf formation	G3DSA:1.10.10.60 (Homeodomain-like); GO:0005634 (nucleus); PF13921 (Myb-like DNA-binding domain); PS51294 (Myb-type HTH DNA-binding domain profile); PTHR10641 (MYB-LIKE DNA-BINDING PROTEIN MYB); PTHR10641:SF457 (TRANSCRIPTION FACTOR AS1); SM00717 (SANT SWI3, ADA2, N-CoR and TFIIIB'' DNA-binding domains); SSF46689 (Homeodomain-like)
Sobic.008G137600.1	8	56671213	56666140	Chr8_56708385	DMY	37172		nucleic acid binding; nucleotide binding		K12900 (FUS-interacting serine-arginine-rich protein 1); KOG4207 (Predicted splicing factor, SR protein superfamily); PF00076 (RNA recognition motif. (a.k.a. RRM, RBD, or RNP domain)); PS50102 (Eukaryotic RNA Recognition Motif (RRM) profile); PTHR23147 (SERINE/ARGININE RICH SPLICING FACTOR); SM00360 (RNA recognition motif); SSF54928 (RNA-binding domain, RBD)
Sobic.008G137700.1	8	56674975	56680023	Chr8_56708385	DMY	28362			bacterial-type flagellum assembly	G3DSA:1.20.58.300 (FlgN-like domains); PF03469 (XH domain); PTHR21596 (RIBONUCLEASE P SUBUNIT P38)
Sobic.008G137800.1	8	56684823	56685806	Chr8_56708385	DMY	22579	similar to Os12g0490000 protein	double-stranded DNA binding	regulation of transcription, DNA-templated	G3DSA:3.10.180.10 (2;3-Dihydroxybiphenyl 1;2-Dioxygenase; domain 1); GO:0005739 (mitochondrion); PF02536 (mTERF); PTHR13068 (CGI-12 PROTEIN-RELATED); PTHR13068:SF23 (MITOCHONDRIAL TRANSCRIPTION TERMINATION FACTOR FAMILY PROTEIN); SM00733 (Mitochondrial termination factor repeats)
Sobic.008G137901.1	8	56689193	56689805	Chr8_56708385	DMY	18580
Sobic.008G138000.1	8	56699512	56705946	Chr8_56708385	DMY	2439	weakly similar to XH domain containing protein, expressed			G3DSA:1.10.287.510 (Helix hairpin bin); G3DSA:1.20.5.490 (Single helix bin); PF03469 (XH domain); PTHR21596 (RIBONUCLEASE P SUBUNIT P38)
Sobic.008G138100.1	8	56707204	56708964	Chr8_56708385	DMY	0	similar to Exostosin family protein, expressed			KOG1021 (Acetylglucosaminyltransferase EXT1/exostosin 1); PF03016 (Exostosin family); PTHR11062 (EXOSTOSIN HEPARAN SULFATE GLYCOSYLTRANSFERASE -RELATED)
Sobic.008G138200.1	8	56717541	56709798	Chr8_56708385	DMY	1413	similar to RNA recognition motif family protein	nucleic acid binding; nucleotide binding; protein binding		G3DSA:3.30.40.10 (Zinc/RING finger domain; C3HC4 (zinc finger)); KOG0508 (Ankyrin repeat protein); KOG4214 (Myotrophin and similar proteins); PF00076 (RNA recognition motif. (a.k.a. RRM, RBD, or RNP domain)); PF12796 (Ankyrin repeats (3 copies)); PF12872 (OST-HTH/LOTUS domain); PS50088 (Ankyrin repeat profile); PS50102 (Eukaryotic RNA Recognition Motif (RRM) profile); PS50297 (Ankyrin repeat regi…
Sobic.008G138300.1	8	56724742	56723709	Chr8_56708385	DMY	15324	Predicted protein
Sobic.008G138400.1	8	56733783	56732521	Chr8_56708385	DMY	24136	Predicted protein
Sobic.008G138500.2	8	56739952	56746368	Chr8_56708385	DMY	31567
Sobic.008G138600.1	8	56755462	56761058	Chr8_56708385	DMY	47077	similar to GRAS family transcription factor containing protein, expressed			PF03514 (GRAS domain family); PS50985 (GRAS family profile)
Sobic.008G138800.1	8	56768957	56772070	Chr8_56708385	DMY	60572
Sobic.008G138700.2	8	56776047	56764104	Chr8_56708385	DMY	55719		ADP binding; DNA binding; DNA topoisomerase type I activity	DNA topological change	G3DSA:3.40.50.300 (P-loop containing nucleotide triphosphate hydrolases); G3DSA:3.80.10.10 (Ribonuclease Inhibitor); GO:0005694 (chromosome); KOG4658 (Apoptotic ATPase); PF00931 (NB-ARC domain); PR00364 (Disease resistance protein signature); PTHR23155 (LEUCINE-RICH REPEAT-CONTAINING PROTEIN); SSF52058 (L domain-like); SSF52540 (P-loop containing nucleoside triphosphate hydrolases)
Sobic.008G138850.1	8	56782994	56776533	Chr8_56708385	DMY	68148				PF14111 (Domain of unknown function (DUF4283))
Sobic.008G138900.1	8	56798067	56791086	Chr8_56708385	DMY	82701		ADP binding		G3DSA:3.40.50.300 (P-loop containing nucleotide triphosphate hydrolases); G3DSA:3.80.10.10 (Ribonuclease Inhibitor); KOG4658 (Apoptotic ATPase); PF00931 (NB-ARC domain); PR00364 (Disease resistance protein signature); PTHR23155 (LEUCINE-RICH REPEAT-CONTAINING PROTEIN); SSF52058 (L domain-like); SSF52540 (P-loop containing nucleoside triphosphate hydrolases)
Sobic.008G139000.1	8	56828451	56814774	Chr8_56708385	DMY	106389	weakly similar to Putative uncharacterized protein	binding		G3DSA:1.25.10.10 (Leucine-rich Repeat Variant); G3DSA:3.30.910.20 (OmpH-like (Pfam 03938)); SSF48371 (ARM repeat)
Sobic.008G139100.2	8	56853481	56847138	Chr8_56708385	DMY	138753		ADP binding		G3DSA:3.40.50.300 (P-loop containing nucleotide triphosphate hydrolases); G3DSA:3.80.10.10 (Ribonuclease Inhibitor); KOG4658 (Apoptotic ATPase); PF00931 (NB-ARC domain); PR00364 (Disease resistance protein signature); PTHR23155 (LEUCINE-RICH REPEAT-CONTAINING PROTEIN); SSF52047 (RNI-like); SSF52540 (P-loop containing nucleoside triphosphate hydrolases)
Sobic.008G139200.1	8	56895481	56896304	Chr8_56708385	DMY	187096
Sobic.008G139300.1	8	56906312	56906563	Chr8_56708385	DMY	197927				PF08137 (DVL family)
Sobic.008G139250.1	8	56907281	56906039	Chr8_56708385	DMY	197654
Sobic.008G139400.1	8	56930008	56930226	Chr8_56708385	DMY	221623				PF08137 (DVL family)
Sobic.008G139500.1	8	56934038	56930701	Chr8_56708385	DMY	222316	similar to Amino acid transporter family protein, putative, expressed			K15015 (solute carrier family 32 (vesicular inhibitory amino acid transporter)); KOG1303 (Amino acid transporters); PF01490 (Transmembrane amino acid transporter protein); PTHR22950 (AMINO ACID TRANSPORTER)
Sobic.008G139600.1	8	57044866	57040020	Chr8_56708385	DMY	331635	similar to Os12g0574700 protein	ATP binding; carbohydrate binding; protein kinase activity; protein tyrosine kinase activity	protein phosphorylation	2.7.11.1 (Non-specific serine/threonine protein kinase); G3DSA:1.10.510.10 (Transferase(Phosphotransferase) domain 1); G3DSA:3.30.200.20 (Phosphorylase Kinase; domain 1); KOG1187 (Serine/threonine protein kinase); PF00069 (Protein kinase domain); PF00139 (Legume lectin domain); PS50011 (Protein kinase domain profile); PTHR27007:SF63 (L-TYPE LECTIN-DOMAIN CONTAINING RECEPTOR KINASE I.1-RELATED); S…
Sobic.008G139700.1	8	57058606	57054824	Chr8_56708385	DMY	346439	similar to Os12g0574800 protein	protein heterodimerization activity		G3DSA:1.10.20.10 (Histone; subunit A); K14649 (transcription initiation factor TFIID subunit 8); KOG2389 (Predicted bromodomain transcription factor); PF07524 (Bromodomain associated); PF10406 (Transcription factor TFIID complex subunit 8 C-term); PTHR12321 (CPG BINDING PROTEIN); PTHR12321:SF31 (PROTEIN TAF-8, ISOFORM B); SM00576 (Bromodomain transcription factors and PHD domain containing protei…
Sobic.008G139800.1	8	57065920	57058601	Chr8_56708385	DMY	350216		asparagine synthase (glutamine-hydrolyzing) activity	asparagine biosynthetic process	G3DSA:3.40.50.620 (Tyrosyl-Transfer RNA Synthetase ; subunit E; domain 1); G3DSA:3.60.20.10 (Glutamine Phosphoribosylpyrophosphate; subunit 1; domain 1); KOG0573 (Asparagine synthase); PF00733 (Asparagine synthase); PF13537 (Glutamine amidotransferase domain); PS51278 (Glutamine amidotransferase type 2 domain profile); PTHR11772 (ASPARAGINE SYNTHETASE); PTHR11772:SF3 (ASPARAGINE SYNTHETASE DOMAIN…
Sobic.008G139900.1	8	57069649	57066240	Chr8_56708385	DMY	357855				G3DSA:1.10.3300.10 (Jann2411-like domain); PF06549 (Protein of unknown function (DUF1118))
Sobic.008G140000.2	8	57069976	57073744	Chr8_56708385	DMY	361591
Sobic.008G140050.1	8	57072152	57071280	Chr8_56708385	DMY	362895				PF13966 (zinc-binding in reverse transcriptase)
Sobic.008G140100.2	8	57081569	57085343	Chr8_56708385	DMY	373184	similar to Os12g0576600 protein	acid phosphatase activity; hydrolase activity; metal ion binding		3.1.4.1 (Phosphodiesterase I); G3DSA:2.60.40.380 (Purple acid phosphatase; domain1); KOG1378 (Purple acid phosphatase); PF00149 (Calcineurin-like phosphoesterase); PF14008 (Iron/zinc purple acid phosphatase-like protein C); PF16656 (Purple acid Phosphatase, N-terminal domain); PTHR22953 (ACID PHOSPHATASE RELATED); SSF49363 (Purple acid phosphatase, N-terminal domain); SSF56300 (Metallo-dependent …
Sobic.008G140200.1	8	57087711	57092437	Chr8_56708385	DMY	379326	similar to Expressed protein			1.1.3.20 (Long-chain-alcohol oxidase); PTHR33476:SF7 (EMB|CAB62613.1)
Sobic.008G140300.1	8	57099765	57096120	Chr8_56708385	DMY	387735	similar to Os12g0576600 protein	acid phosphatase activity; hydrolase activity; metal ion binding		3.1.4.1 (Phosphodiesterase I); G3DSA:2.60.40.380 (Purple acid phosphatase; domain1); KOG1378 (Purple acid phosphatase); PF00149 (Calcineurin-like phosphoesterase); PF14008 (Iron/zinc purple acid phosphatase-like protein C); PF16656 (Purple acid Phosphatase, N-terminal domain); PTHR22953 (ACID PHOSPHATASE RELATED); SSF49363 (Purple acid phosphatase, N-terminal domain); SSF56300 (Metallo-dependent …
Sobic.008G140400.1	8	57105234	57100191	Chr8_56708385	DMY	391806	similar to Diacylglycerol kinase 1, putative, expressed	diacylglycerol kinase activity; kinase activity	intracellular signal transduction; protein kinase C-activating G-protein coupled receptor signaling pathway	2.7.1.107 (Diacylglycerol kinase (ATP)); K00901 (diacylglycerol kinase (ATP)); PF00130 (Phorbol esters/diacylglycerol binding domain (C1 domain)); PF00609 (Diacylglycerol kinase accessory domain); PF00781 (Diacylglycerol kinase catalytic domain); PS50081 (Zinc finger phorbol-ester/DAG-type profile); PS50146 (DAG-kinase catalytic (DAGKc) domain profile); PTHR11255 (DIACYLGLYCEROL KINASE); SM00109 …
Sobic.008G140500.1	8	57113465	57110217	Chr8_56708385	DMY	401832	weakly similar to Putative uncharacterized protein P0031G09.3			PF12776 (Myb/SANT-like DNA-binding domain)
Sobic.008G140600.1	8	57115124	57118007	Chr8_56708385	DMY	406739	weakly similar to Os12g0577000 protein		regulation of mitotic spindle organization; activation of protein kinase activity	GO:0005819 (spindle); GO:0005874 (microtubule); PF06886 (Targeting protein for Xklp2 (TPX2)); PTHR14326 (TARGETING PROTEIN FOR XKLP2)
Sobic.008G140700.1	8	57118854	57128102	Chr8_56708385	DMY	410469		nucleic acid binding; nucleotide binding		KOG0123 (Polyadenylate-binding protein (RRM superfamily)); PF00076 (RNA recognition motif. (a.k.a. RRM, RBD, or RNP domain)); PS50102 (Eukaryotic RNA Recognition Motif (RRM) profile); SM00360 (RNA recognition motif); SSF54928 (RNA-binding domain, RBD)
Sobic.008G140800.1	8	57133054	57134079	Chr8_56708385	DMY	424669	similar to Expressed protein
Sobic.008G140900.1	8	57138738	57138342	Chr8_56708385	DMY	429957	similar to B0809H07.3 protein			PF12442 (Protein of unknown function (DUF3681))
Sobic.008G141000.2	8	57158031	57157712	Chr8_56708385	DMY	449327				PF12442 (Protein of unknown function (DUF3681))
Sobic.008G141100.1	8	57189441	57175198	Chr8_56708385	DMY	466813		protein binding		PF02181 (Formin Homology 2 Domain); PF10409 (C2 domain of PTEN tumour-suppressor protein); PS51182 (C2 tensin-type domain profile); PS51444 (Formin homology-2 (FH2) domain profile); PTHR23213 (FORMIN-RELATED); SM00498 (Formin Homology 2 Domain); SSF101447 (Formin homology 2 domain (FH2 domain)); SSF49562 (C2 domain (Calcium/lipid-binding domain, CaLB))
Sobic.009G230900.1	9	57105289	57106068	Chr9_57601584	DMY	495516	weakly similar to Putative uncharacterized protein			PTHR33869:SF5 (CLAVATA3/ESR (CLE)-RELATED PROTEIN 3)
Sobic.009G231000.1	9	57109814	57110391	Chr9_57601584	DMY	491193
Sobic.009G231100.1	9	57116129	57113831	Chr9_57601584	DMY	485455	similar to CMP-KDO synthetase precursor	3-deoxy-manno-octulosonate cytidylyltransferase activity		2.7.7.38 (3-deoxy-manno-octulosonate cytidylyltransferase); G3DSA:3.90.550.10 (Spore Coat Polysaccharide Biosynthesis Protein SpsA; Chain A); GO:0005737 (cytoplasm); K00979 (3-deoxy-manno-octulosonate cytidylyltransferase (CMP-KDO synthetase)); PF12804 (MobA-like NTP transferase domain); PTHR21485 (CMP-N-ACETYLNEURAMINIC ACID SYNTHASE); SSF53448 (Nucleotide-diphospho-sugar transferases); TIGR0046…
Sobic.009G231200.1	9	57119705	57123264	Chr9_57601584	DMY	478320	similar to Os05g0561600 protein			PF07223 (Protein of unknown function (DUF1421))
Sobic.009G231300.1	9	57127420	57124273	Chr9_57601584	DMY	474164	similar to Protein DEHYDRATION-INDUCED 19			G3DSA:3.30.40.10 (Zinc/RING finger domain; C3HC4 (zinc finger)); PF05605 (Drought induced 19 protein (Di19), zinc-binding); PF14571 (Stress-induced protein Di19, C-terminal)
Sobic.009G231400.1	9	57131719	57129196	Chr9_57601584	DMY	469865	similar to Putative uncharacterized protein	unfolded protein binding	protein folding	G3DSA:2.60.260.20 (Urease metallochaperone UreE; N-terminal domain); KOG0714 (Molecular chaperone (DnaJ superfamily)); PF00226 (DnaJ domain); PF01556 (DnaJ C terminal domain); PR00625 (DnaJ domain signature); PS50076 (dnaJ domain profile); PTHR24078 (DNAJ HOMOLOG SUBFAMILY C MEMBER); SM00271 (DnaJ molecular chaperone homology domain); SSF46565 (Chaperone J-domain); SSF49493 (HSP40/DnaJ peptide-bi…
Sobic.009G231500.1	9	57140235	57138398	Chr9_57601584	DMY	461349	similar to Putative uncharacterized protein OJ1115_B06.18			PF05078 (Protein of unknown function (DUF679)); PTHR31621:SF0 (DUF679 DOMAIN MEMBRANE PROTEIN 7)
Sobic.009G231600.1	9	57151987	57154230	Chr9_57601584	DMY	447354	similar to Putative uncharacterized protein OSJNBb0053D02.2	DNA binding	regulation of transcription, DNA-templated	PF02365 (No apical meristem (NAM) protein); PS51005 (NAC domain profile); SSF101941 (NAC domain)
Sobic.009G231700.1	9	57161564	57154263	Chr9_57601584	DMY	440020	similar to Putative uncharacterized protein	GTP binding; GTPase activity		G3DSA:1.20.1000.10 (Signaling Protein - Interferon-induced Guanylate-binding Protein 1; Chain A; domain 3); G3DSA:3.40.50.300 (P-loop containing nucleotide triphosphate hydrolases); KOG2037 (Guanylate-binding protein); PF02263 (Guanylate-binding protein, N-terminal domain); PF02841 (Guanylate-binding protein, C-terminal domain); PS51715 (GB1/RHD3-type guanine nucleotide-binding (G) domain profile…
Sobic.009G231800.1	9	57188679	57194389	Chr9_57601584	DMY	407195	similar to Auxin response factor 15	DNA binding	regulation of transcription, DNA-templated; response to hormone	G3DSA:2.40.330.10 (At1g16640 B3 domain); GO:0005634 (nucleus); K14486 (auxin response factor); PF02362 (B3 DNA binding domain); PF06507 (Auxin response factor); PS50863 (B3 DNA-binding domain profile); PTHR31384:SF5 (AUXIN RESPONSE FACTOR 3); SM01019 (B3 DNA binding domain); SSF101936 (DNA-binding pseudobarrel domain)
Sobic.009G231900.1	9	57198323	57195391	Chr9_57601584	DMY	403261	similar to Chromosome chr19 scaffold_4, whole genome shotgun sequence	SUMO transferase activity	double-strand break repair via homologous recombination	G3DSA:3.30.40.10 (Zinc/RING finger domain; C3HC4 (zinc finger)); GO:0030915 (Smc5-Smc6 complex); PF11789 (Zinc-finger of the MIZ type in Nse subunit); PTHR21330 (UNCHARACTERIZED); PTHR21330:SF2 (E3 SUMO-PROTEIN LIGASE MMS21); SSF57850 (RING/U-box)
Sobic.009G232000.1	9	57207627	57202945	Chr9_57601584	DMY	393957	similar to 60S ribosomal protein L30-like protein		ribosome biogenesis	K02896 (large subunit ribosomal protein L24e); KOG1723 (60s ribosomal protein L30 isolog); PF01246 (Ribosomal protein L24e); PTHR10792 (60S RIBOSOMAL PROTEIN L24); PTHR10792:SF8 (RIBOSOME BIOGENESIS PROTEIN RLP24-RELATED); SM00746 (metallochaperone-like domain); SSF57716 (Glucocorticoid receptor-like (DNA-binding domain))
Sobic.009G232100.1	9	57212884	57215102	Chr9_57601584	DMY	386482	similar to Fasciclin-like protein FLA12			G3DSA:2.30.180.10 (FAS1 domain); PF02469 (Fasciclin domain); PS50213 (FAS1/BIgH3 domain profile); SM00554 (Four repeated domains in the Fasciclin I family of proteins, present in many other contexts.); SSF82153 (FAS1 domain)
Sobic.009G232200.1	9	57216583	57218020	Chr9_57601584	DMY	383564	similar to Fasciclin-like protein FLA15			G3DSA:2.30.180.10 (FAS1 domain); PF02469 (Fasciclin domain); PS50213 (FAS1/BIgH3 domain profile); SM00554 (Four repeated domains in the Fasciclin I family of proteins, present in many other contexts.); SSF82153 (FAS1 domain)
Sobic.009G232266.1	9	57225567	57226701	Chr9_57601584	DMY	374883	similar to Monothiol glutaredoxin-S9	electron carrier activity; protein disulfide oxidoreductase activity	cell redox homeostasis	G3DSA:3.40.30.10 (Glutaredoxin); KOG1752 (Glutaredoxin and related proteins); PF00462 (Glutaredoxin); PS51354 (Glutaredoxin domain profile); PTHR10168 (GLUTAREDOXIN); SSF52833 (Thioredoxin-like); TIGR02189 (GlrX-like_plant: glutaredoxin-like family)
Sobic.009G232332.1	9	57232598	57230806	Chr9_57601584	DMY	368986
Sobic.009G232400.1	9	57239543	57235138	Chr9_57601584	DMY	362041	similar to Os05g0564000 protein
Sobic.009G232500.1	9	57239720	57240394	Chr9_57601584	DMY	361190	similar to Putative uncharacterized protein			G3DSA:3.40.50.150 (Vaccinia Virus protein VP39); KOG2793 (Putative N2,N2-dimethylguanosine tRNA methyltransferase); PF10294 (Lysine methyltransferase); PTHR14614 (HEPATOCELLULAR CARCINOMA-ASSOCIATED ANTIGEN); SSF53335 (S-adenosyl-L-methionine-dependent methyltransferases)
Sobic.009G232700.2	9	57243373	57245946	Chr9_57601584	DMY	355638	similar to U2 snRNP auxiliary factor, small subunit	metal ion binding; nucleic acid binding; nucleotide binding; RNA binding		G3DSA:4.10.1000.10 (CCCH zinc finger); GO:0005634 (nucleus); K12836 (splicing factor U2AF 35 kDa subunit); KOG2202 (U2 snRNP splicing factor, small subunit, and related proteins); PF00642 (Zinc finger C-x8-C-x5-C-x3-H type (and similar)); PF13893 (RNA recognition motif. (a.k.a. RRM, RBD, or RNP domain)); PR01848 (U2 auxiliary factor small subunit signature); PS50102 (Eukaryotic RNA Recognition Mo…
Sobic.009G232800.1	9	57248565	57256196	Chr9_57601584	DMY	345388		protein binding; zinc ion binding		G3DSA:3.30.40.10 (Zinc/RING finger domain; C3HC4 (zinc finger)); PF13639 (Ring finger domain); PS50089 (Zinc finger RING-type profile); PTHR22763 (RING ZINC FINGER PROTEIN); SM00184 (Ring finger); SSF57850 (RING/U-box)
Sobic.009G232900.1	9	57258739	57257074	Chr9_57601584	DMY	342845	similar to GTP-binding protein, ras-like	GTP binding	small GTPase mediated signal transduction	G3DSA:3.40.50.300 (P-loop containing nucleotide triphosphate hydrolases); GO:0005622 (intracellular); K07904 (Ras-related protein Rab-11A); KOG0087 (GTPase Rab11/YPT3, small G protein superfamily); PF00025 (ADP-ribosylation factor family); PR00449 (Transforming protein P21 ras signature); PS51419 (small GTPase Rab1 family profile); PTHR24073:SF346 (RAS-RELATED SMALL GTP-BINDING FAMILY PROTEIN); S…
Sobic.009G233000.1	9	57264786	57269445	Chr9_57601584	DMY	332139		DNA binding		G3DSA:1.10.10.60 (Homeodomain-like); PF00046 (Homeobox domain); PS50071 (Homeobox' domain profile); SM00389 (Homeodomain); SSF46689 (Homeodomain-like)
Sobic.009G233100.1	9	57273552	57272692	Chr9_57601584	DMY	328032		DNA binding; transcription factor activity, sequence-specific DNA binding	regulation of transcription, DNA-templated	G3DSA:3.30.730.10 (GCC-box Binding Domain); PF00847 (AP2 domain); PR00367 (Ethylene responsive element binding protein signature); PS51032 (AP2/ERF domain profile); SM00380 (DNA-binding domain in plant proteins such as APETALA2 and EREBPs); SSF54171 (DNA-binding domain)
Sobic.009G233200.3	9	57292684	57279802	Chr9_57601584	DMY	308900	similar to Sucrose phosphate synthase	sucrose synthase activity; sucrose-phosphate synthase activity	sucrose metabolic process	2.4.1.14 (Sucrose-phosphate synthase); G3DSA:3.40.50.2000 (Glycogen Phosphorylase B;); K00696 (sucrose-phosphate synthase); KOG0853 (Glycosyltransferase); PF00534 (Glycosyl transferases group 1); PF00862 (Sucrose synthase); PF05116 (Sucrose-6F-phosphate phosphohydrolase); PTHR12526 (GLYCOSYLTRANSFERASE); SSF53756 (UDP-Glycosyltransferase/glycogen phosphorylase); TIGR02468 (sucrsPsyn_pln: sucrose …
Sobic.009G233300.1	9	57299335	57301668	Chr9_57601584	DMY	299916	similar to Putative uncharacterized protein			PTHR10052 (60S RIBOSOMAL PROTEIN L18A)
Sobic.009G233400.1	9	57301955	57304282	Chr9_57601584	DMY	297302	similar to 60S ribosomal protein L18a	structural constituent of ribosome	translation	GO:0005840 (ribosome); K02882 (large subunit ribosomal protein L18Ae); KOG0829 (60S ribosomal protein L18A); PF01775 (Ribosomal L18ae/LX protein domain); PIRSF002190 (ribosomal protein L18a); PTHR10052 (60S RIBOSOMAL PROTEIN L18A); SSF160374 (RplX-like)
Sobic.009G233500.1	9	57307497	57310287	Chr9_57601584	DMY	291297	similar to Putative uncharacterized protein			GO:0016021 (integral component of membrane); PF03188 (Eukaryotic cytochrome b561); PS50939 (Cytochrome b561 domain profile); SM00665 (Cytochrome b-561 / ferric reductase transmembrane domain.)
Sobic.009G233600.1	9	57314323	57310528	Chr9_57601584	DMY	287261	Predicted protein	protein binding		G3DSA:3.80.10.10 (Ribonuclease Inhibitor); PF00646 (F-box domain); PS50181 (F-box domain profile); SSF52047 (RNI-like); SSF81383 (F-box domain)
Sobic.009G233700.1	9	57314341	57317200	Chr9_57601584	DMY	284384	similar to Putative uncharacterized protein	GTPase activity; nickel cation binding	nitrogen compound metabolic process	G3DSA:3.40.50.300 (P-loop containing nucleotide triphosphate hydrolases); PF02492 (CobW/HypB/UreG, nucleotide-binding domain); SSF52540 (P-loop containing nucleoside triphosphate hydrolases); TIGR00101 (ureG: urease accessory protein UreG)
Sobic.009G233800.1	9	57321926	57318186	Chr9_57601584	DMY	279658	similar to Putative uncharacterized protein	catalytic activity		G3DSA:3.20.20.70 (Aldolase class I); PF04481 (Protein of unknown function (DUF561)); SSF51569 (Aldolase)
Sobic.009G233900.1	9	57323292	57321927	Chr9_57601584	DMY	278292	similar to Os05g0565500 protein	NAD binding; oxidoreductase activity	oxidation-reduction process	1.1.1.60 (2-hydroxy-3-oxopropionate reductase); G3DSA:1.10.1040.10 (N-(1-d-carboxylethyl)-l-norvaline Dehydrogenase; domain 2); G3DSA:3.40.50.720 (NAD(P)-binding Rossmann-like Domain); KOG0409 (Predicted dehydrogenase); PF03807 (NADP oxidoreductase coenzyme F420-dependent); PF14833 (NAD-binding of NADP-dependent 3-hydroxyisobutyrate dehydrogenase); PIRSF000103 (hydroxy monocarboxylic acid anion d…
Sobic.009G234000.1	9	57323887	57323489	Chr9_57601584	DMY	277697	similar to Putative uncharacterized protein
Sobic.009G234100.1	9	57342319	57345920	Chr9_57601584	DMY	255664	weakly similar to WRKY transcription factor	sequence-specific DNA binding; transcription factor activity, sequence-specific DNA binding	regulation of transcription, DNA-templated	G3DSA:2.20.25.80 (Probable wrky transcription factor 4); PF03106 (WRKY DNA -binding domain); PS50811 (WRKY domain profile); SM00774 (DNA binding domain); SSF118290 (WRKY DNA-binding domain)
Sobic.009G234200.1	9	57352632	57357782	Chr9_57601584	DMY	243802	similar to Putative uncharacterized protein	ribosome binding; uridylyltransferase activity	metabolic process; rRNA processing	G3DSA:2.30.30.240 (PRC-barrel domain); G3DSA:2.40.30.60 (RimM N-terminal domain-like); G3DSA:3.90.550.10 (Spore Coat Polysaccharide Biosynthesis Protein SpsA; Chain A); GO:0005840 (ribosome); PF01782 (RimM N-terminal domain); PF05239 (PRC-barrel domain); PTHR11952 (UDP- GLUCOSE PYROPHOSPHORYLASE); PTHR11952:SF10 (RIMM-LIKE 16S RRNA PROCESSING PROTEIN); SSF50346 (PRC-barrel domain); SSF50447 (Tran…
Sobic.009G234300.1	9	57368004	57362560	Chr9_57601584	DMY	233580	similar to Mitogen-activated protein kinase 7	ATP binding; phosphotransferase activity, alcohol group as acceptor; protein kinase activity; protein tyrosine kinase activity	protein phosphorylation	2.7.11.24 (Mitogen-activated protein kinase); G3DSA:1.10.510.10 (Transferase(Phosphotransferase) domain 1); G3DSA:3.30.200.20 (Phosphorylase Kinase; domain 1); GO:0016020 (membrane); K04371 (mitogen-activated protein kinase 1/3); PF06293 (Lipopolysaccharide kinase (Kdo/WaaP) family); PS50011 (Protein kinase domain profile); PTHR24055 (MITOGEN-ACTIVATED PROTEIN KINASE); SM00219 (Tyrosine kinase, c…
Sobic.009G234400.1	9	57382858	57380742	Chr9_57601584	DMY	218726	similar to Os05g0566500 protein	translation initiation factor activity		G3DSA:3.10.180.10 (2;3-Dihydroxybiphenyl 1;2-Dioxygenase; domain 1); GO:0005737 (cytoplasm); GO:0005852 (eukaryotic translation initiation factor 3 complex); K03251 (translation initiation factor 3 subunit D); PF05091 (Eukaryotic translation initiation factor 3 subunit 7 (eIF-3)); PIRSF016281 (translation initiation factor eIF-3, subunit d); PTHR12399 (EUKARYOTIC TRANSLATION INITIATION FACTOR 3 S…
Sobic.009G234500.1	9	57387766	57384638	Chr9_57601584	DMY	213818	similar to Cold acclimation protein COR413-TM1			PF05562 (Cold acclimation protein WCOR413); PTHR33596:SF3 (COLD-REGULATED 413 INNER MEMBRANE PROTEIN 1, CHLOROPLASTIC-RELATED)
Sobic.009G234600.1	9	57389228	57390570	Chr9_57601584	DMY	211014	similar to Chlorophyll A-B binding protein (CAB), putative		photosynthesis, light harvesting	G3DSA:1.10.3460.10 (Chlorophyll a-b binding protein); GO:0016020 (membrane); K08912 (light-harvesting complex II chlorophyll a/b binding protein 1); PF00504 (Chlorophyll A-B binding protein); PTHR21649 (CHLOROPHYLL A/B BINDING PROTEIN); SSF103511 (Chlorophyll a-b binding protein)
Sobic.009G234700.1	9	57395387	57404990	Chr9_57601584	DMY	196594	similar to Putative uncharacterized protein OJ1781_H11.10	protein binding		PF06972 (Protein of unknown function (DUF1296)); PTHR12758 (APOPTOSIS INHIBITOR 5-RELATED); PTHR12758:SF20 (PEPTIDASE-C1 DOMAIN-CONTAINING PROTEIN); SSF46934 (UBA-like)
Sobic.009G234800.1	9	57410046	57415965	Chr9_57601584	DMY	185619	similar to Aspartic proteinase oryzasin-1 precursor	aspartic-type endopeptidase activity	proteolysis; lipid metabolic process; sphingolipid metabolic process	3.4.23.40 (Phytepsin); G3DSA:1.10.225.10 (NK-Lysin); G3DSA:2.40.70.10 (Acid Proteases); GO:0005764 (lysosome); KOG1339 (Aspartyl protease); PF00026 (Eukaryotic aspartyl protease); PF03489 (Saposin-like type B, region 2); PF05184 (Saposin-like type B, region 1); PR00792 (Pepsin (A1) aspartic protease family signature); PR01797 (Saposin signature); PS50015 (Saposin B type domain profile); PTHR13683…
Sobic.009G234900.1	9	57418453	57422639	Chr9_57601584	DMY	178945	weakly similar to WRKY transcription factor 43	sequence-specific DNA binding; transcription factor activity, sequence-specific DNA binding	regulation of transcription, DNA-templated	G3DSA:2.20.25.80 (Probable wrky transcription factor 4); PF03106 (WRKY DNA -binding domain); PS50811 (WRKY domain profile); SM00774 (DNA binding domain); SSF118290 (WRKY DNA-binding domain)
Sobic.009G235000.1	9	57423992	57430687	Chr9_57601584	DMY	170897	similar to Os07g0408100 protein	protein binding		G3DSA:2.130.10.10 (YVTN repeat-like/Quinoprotein amine dehydrogenase); KOG0295 (WD40 repeat-containing protein); KOG0315 (G-protein beta subunit-like protein (contains WD40 repeats)); KOG0316 (Conserved WD40 repeat-containing protein); KOG0643 (Translation initiation factor 3, subunit i (eIF-3i)/TGF-beta receptor-interacting protein (TRIP-1)); PF00400 (WD domain, G-beta repeat); PR00320 (G protei…
Sobic.009G235200.1	9	57435031	57440215	Chr9_57601584	DMY	161369	similar to Os05g0567400 protein	methyltransferase activity; rRNA methyltransferase activity	rRNA processing; methylation; rRNA methylation; RNA methylation	2.1.1.167 (27S pre-rRNA (guanosine(2922)-2'-O)-methyltransferase); G3DSA:2.60.40.10 (Immunoglobulins); G3DSA:3.40.50.150 (Vaccinia Virus protein VP39); GO:0005634 (nucleus); PF01728 (FtsJ-like methyltransferase); PF07780 (Spb1 C-terminal domain); PF11861 (Domain of unknown function (DUF3381)); PTHR10920 (RIBOSOMAL RNA METHYLTRANSFERASE); PTHR10920:SF13 (PRE-RRNA PROCESSING PROTEIN FTSJ3); SSF5333…
Sobic.009G235100.1	9	57435521	57431364	Chr9_57601584	DMY	166063	similar to GTP-binding protein-like	GTP binding; RNA binding		G3DSA:3.40.50.300 (P-loop containing nucleotide triphosphate hydrolases); GO:0005622 (intracellular); KOG1423 (Ras-like GTPase ERA); PF01926 (50S ribosome-binding GTPase); PF07650 (KH domain); PR00326 (GTP1/OBG GTP-binding protein family signature); PS50823 (Type-2 KH domain profile); PS51713 (Era-type guanine nucleotide-binding (G) domain profile); PTHR11649 (MSS1/TRME-RELATED GTP-BINDING PROTEI…
Sobic.009G235400.1	9	57441778	57442085	Chr9_57601584	DMY	159499
Sobic.009G235500.1	9	57443765	57445058	Chr9_57601584	DMY	156526		DNA binding		G3DSA:1.10.10.60 (Homeodomain-like); PF00249 (Myb-like DNA-binding domain); PS50090 (Myb-like domain profile); PTHR24078 (DNAJ HOMOLOG SUBFAMILY C MEMBER); PTHR24078:SF255 (DNAJ HOMOLOG DNJ-5); SM00717 (SANT SWI3, ADA2, N-CoR and TFIIIB'' DNA-binding domains); SSF46689 (Homeodomain-like)
Sobic.009G235300.1	9	57446671	57440852	Chr9_57601584	DMY	154913	similar to Putative uncharacterized protein OJ1781_H11.15	catalytic activity	DNA repair; base-excision repair	3.2.2.21 (DNA-3-methyladenine glycosylase II); G3DSA:1.10.1670.10 (Helix-hairpin-Helix base-excision DNA repair enzymes (C-terminal)); G3DSA:1.10.340.30 (Hypothetical protein; domain 2); K01247 (DNA-3-methyladenine glycosylase II); KOG1918 (3-methyladenine DNA glycosidase); PF00730 (HhH-GPD superfamily base excision DNA repair protein); PTHR10242 (N-GLYCOSYLASE/DNA LYASE); SM00478 (endonuclease I…
Sobic.009G235600.1	9	57455381	57460430	Chr9_57601584	DMY	141154	similar to Putative integral membrane protein	substrate-specific transmembrane transporter activity	transmembrane transport	G3DSA:1.20.1250.20 (MFS general substrate transporter like domains); GO:0016020 (membrane); GO:0016021 (integral component of membrane); KOG0254 (Predicted transporter (major facilitator superfamily)); PF07690 (Major Facilitator Superfamily); PR00171 (Sugar transporter signature); PS50850 (Major facilitator superfamily (MFS) profile); SSF103473 (MFS general substrate transporter); TIGR00879 (SP: …
Sobic.009G235700.1	9	57463125	57468608	Chr9_57601584	DMY	132976		substrate-specific transmembrane transporter activity	transmembrane transport	G3DSA:1.20.1250.20 (MFS general substrate transporter like domains); GO:0016020 (membrane); GO:0016021 (integral component of membrane); KOG0254 (Predicted transporter (major facilitator superfamily)); PF07690 (Major Facilitator Superfamily); PR00171 (Sugar transporter signature); PS50850 (Major facilitator superfamily (MFS) profile); SSF103473 (MFS general substrate transporter); TIGR00879 (SP: …
Sobic.009G235801.1	9	57469312	57470337	Chr9_57601584	DMY	131247
Sobic.009G235900.1	9	57473771	57478289	Chr9_57601584	DMY	123295	similar to Putative integral membrane protein	substrate-specific transmembrane transporter activity	transmembrane transport	G3DSA:1.20.1250.20 (MFS general substrate transporter like domains); GO:0016020 (membrane); GO:0016021 (integral component of membrane); KOG0254 (Predicted transporter (major facilitator superfamily)); PF07690 (Major Facilitator Superfamily); PR00171 (Sugar transporter signature); PS50850 (Major facilitator superfamily (MFS) profile); SSF103473 (MFS general substrate transporter); TIGR00879 (SP: …
Sobic.009G236000.1	9	57480989	57477811	Chr9_57601584	DMY	120595	similar to Putative uncharacterized protein	potassium ion binding; sequence-specific DNA binding; transcription factor activity, sequence-specific DNA binding; voltage-gated potassium channel activity; zinc ion binding	regulation of transcription, DNA-templated; potassium ion transport	G3DSA:1.20.5.600 (Single helix bin); G3DSA:3.30.50.10 (Erythroid Transcription Factor GATA-1; subunit A); GO:0016021 (integral component of membrane); PF00320 (GATA zinc finger); PS50114 (GATA-type zinc finger domain profile); PTHR10071 (TRANSCRIPTION FACTOR GATA GATA BINDING FACTOR); PTHR10071:SF156 (GATA TRANSCRIPTION FACTOR 18-RELATED); SM00401 (zinc finger binding to DNA consensus sequence [A…
Sobic.009G236100.1	9	57489650	57487095	Chr9_57601584	DMY	111934	similar to Putative uncharacterized protein	catalytic activity; transferase activity, transferring acyl groups other than amino-acyl groups	metabolic process; lipid biosynthetic process; fatty acid biosynthetic process	2.3.1.199 (Very-long-chain 3-oxoacyl-CoA synthase); GO:0016020 (membrane); K15397 (3-ketoacyl-CoA synthase); PF08392 (FAE1/Type III polyketide synthase-like protein); PF08541 (3-Oxoacyl-[acyl-carrier-protein (ACP)] synthase III C terminal); PIRSF036417 (very-long-chain 3-ketoacyl-CoA synthase); SSF53901 (Thiolase-like)
Sobic.009G236150.1	9	57491010	57493095	Chr9_57601584	DMY	108489
Sobic.009G236200.2	9	57504402	57502067	Chr9_57601584	DMY	97182		ATP binding; carbohydrate binding; protein kinase activity; protein tyrosine kinase activity	protein phosphorylation	2.7.11.1 (Non-specific serine/threonine protein kinase); G3DSA:1.10.510.10 (Transferase(Phosphotransferase) domain 1); G3DSA:3.30.200.20 (Phosphorylase Kinase; domain 1); KOG1187 (Serine/threonine protein kinase); PF00069 (Protein kinase domain); PF00139 (Legume lectin domain); PS50011 (Protein kinase domain profile); SM00219 (Tyrosine kinase, catalytic domain); SSF49899 (Concanavalin A-like lect…
Sobic.009G236300.1	9	57511287	57507657	Chr9_57601584	DMY	90297	similar to Putative receptor-type protein kinase LRK1	ATP binding; carbohydrate binding; protein kinase activity; protein tyrosine kinase activity	protein phosphorylation	2.7.11.1 (Non-specific serine/threonine protein kinase); G3DSA:1.10.510.10 (Transferase(Phosphotransferase) domain 1); G3DSA:3.30.200.20 (Phosphorylase Kinase; domain 1); KOG1187 (Serine/threonine protein kinase); PF00069 (Protein kinase domain); PF00139 (Legume lectin domain); PS50011 (Protein kinase domain profile); SM00219 (Tyrosine kinase, catalytic domain); SSF49899 (Concanavalin A-like lect…
Sobic.009G236400.1	9	57513307	57515626	Chr9_57601584	DMY	85958		iron ion binding; iron-sulfur cluster binding	iron-sulfur cluster assembly	KOG3361 (Iron binding protein involved in Fe-S cluster formation); PF01592 (NifU-like N terminal domain); PTHR10093 (IRON-SULFUR CLUSTER ASSEMBLY ENZYME NIFU HOMOLOG); SSF82649 (SufE/NifU); TIGR01999 (iscU: FeS cluster assembly scaffold IscU)
Sobic.009G236500.1	9	57516030	57517708	Chr9_57601584	DMY	83876	similar to Putative uncharacterized protein
Sobic.009G236600.1	9	57525244	57525910	Chr9_57601584	DMY	75674	weakly similar to Putative uncharacterized protein
Sobic.009G236700.1	9	57527773	57529957	Chr9_57601584	DMY	71627	weakly similar to Putative uncharacterized protein
Sobic.009G236800.1	9	57529958	57531904	Chr9_57601584	DMY	69680	similar to Putative uncharacterized protein			PF07816 (Protein of unknown function (DUF1645)); PS51257 (Prokaryotic membrane lipoprotein lipid attachment site profile)
Sobic.009G236900.1	9	57532378	57533864	Chr9_57601584	DMY	67720
Sobic.009G236950.1	9	57534320	57532432	Chr9_57601584	DMY	67264
Sobic.009G237000.1	9	57539168	57534371	Chr9_57601584	DMY	62416	similar to Putative uncharacterized protein	protein binding; serine-type endopeptidase activity	proteolysis	3.4.21.107 (Peptidase Do); G3DSA:2.40.10.10 (Trypsin-like serine proteases); KOG1320 (Serine protease); PF00089 (Trypsin); PF13180 (PDZ domain); PR00834 (HtrA/DegQ protease family signature); PS50106 (PDZ domain profile); PTHR22939 (SERINE PROTEASE FAMILY S1C HTRA-RELATED); PTHR22939:SF81 (PROTEASE DO-LIKE 1, CHLOROPLASTIC); SM00228 (Domain present in PSD-95, Dlg, and ZO-1/2.); SSF50156 (PDZ doma…
Sobic.009G237100.1	9	57540825	57547713	Chr9_57601584	DMY	53871	similar to Putative uncharacterized protein P0605D08.11	sodium:dicarboxylate symporter activity	dicarboxylic acid transport	GO:0016020 (membrane); KOG4821 (Predicted Na+-dependent cotransporter); PF01758 (Sodium Bile acid symporter family); PTHR18640:SF9 (SODIUM/METABOLITE COTRANSPORTER BASS4, CHLOROPLASTIC-RELATED); SSF118215 (Proton glutamate symport protein)
Sobic.009G237200.1	9	57549825	57552568	Chr9_57601584	DMY	49016	similar to 60S ribosomal protein L13	structural constituent of ribosome	translation	GO:0005622 (intracellular); GO:0005840 (ribosome); K02873 (large subunit ribosomal protein L13e); KOG3295 (60S Ribosomal protein L13); PF01294 (Ribosomal protein L13e); PTHR11722 (60S RIBOSOMAL PROTEIN L13)
Sobic.009G237300.1	9	57552925	57553750	Chr9_57601584	DMY	47834
Sobic.009G237350.1	9	57557465	57564069	Chr9_57601584	DMY	37515		protein binding		G3DSA:2.130.10.80 (Galactose oxidase; central domain); PF00646 (F-box domain); PF08268 (F-box associated domain); SM00256 (A Receptor for Ubiquitination Targets); SSF81383 (F-box domain); TIGR01640 (F_box_assoc_1: F-box protein interaction domain)
Sobic.009G237500.1	9	57575656	57576950	Chr9_57601584	DMY	24634	similar to Putative uncharacterized protein			PF11341 (Protein of unknown function (DUF3143))
Sobic.009G237400.2	9	57575775	57565192	Chr9_57601584	DMY	25809				G3DSA:1.20.58.340 (Magnesium transport protein CorA; transmembrane region); KOG1974 (DNA topoisomerase I-interacting protein); PF04821 (Timeless protein); PF05029 (Timeless protein C terminal region); PTHR22940 (TIMEOUT/TIMELESS-2); PTHR22940:SF4 (PROTEIN TIMELESS HOMOLOG)
Sobic.009G237600.1	9	57581046	57585953	Chr9_57601584	DMY	15631	similar to G-box binding factor 1	sequence-specific DNA binding; transcription factor activity, sequence-specific DNA binding	regulation of transcription, DNA-templated	PF00170 (bZIP transcription factor); PF07777 (G-box binding protein MFMR); PF16596 (Disordered region downstream of MFMR); PS50217 (Basic-leucine zipper (bZIP) domain profile); PTHR22952 (CAMP-RESPONSE ELEMENT BINDING PROTEIN-RELATED); SM00338 (basic region leucin zipper); SSF57959 (Leucine zipper domain)
Sobic.009G237700.1	9	57593949	57597389	Chr9_57601584	DMY	4195	similar to Os01g0658700 protein	carbohydrate binding; catalytic activity; isomerase activity	carbohydrate metabolic process	5.1.3.15 (Glucose-6-phosphate 1-epimerase); K01792 (glucose-6-phosphate 1-epimerase); KOG1594 (Uncharacterized enzymes related to aldose 1-epimerase); PF01263 (Aldose 1-epimerase); PIRSF016020 (hexose-6-phosphate mutarotase); PTHR11122 (APOSPORY-ASSOCIATED PROTEIN C-RELATED); SSF74650 (Galactose mutarotase-like)
Sobic.009G237800.2	9	57599459	57600395	Chr9_57601584	DMY	1189		heat shock protein binding; unfolded protein binding		G3DSA:2.10.230.10 (Chaperone; DNAj Protein; Chain)
Sobic.009G237900.1	9	57602659	57601033	Chr9_57601584, Chr9_57601601	DMY	0		electron carrier activity		G3DSA:2.60.40.420 (Cupredoxins - blue copper proteins); PD003122 (COPPER METAL-BINDING BLUE ELECTRON COPPER-BINDING PRECURSOR PHYTOCYANIN SIGNAL GLYCOPROTEIN EARLY); PF02298 (Plastocyanin-like domain); PS51485 (Phytocyanin domain profile); SSF49503 (Cupredoxins)
Sobic.009G238000.1	9	57611460	57602900	Chr9_57601601	DMY	1299	similar to Putative uncharacterized protein OJ1735_C10.1	ATP binding; protein binding; protein kinase activity	protein phosphorylation	G3DSA:1.10.510.10 (Transferase(Phosphotransferase) domain 1); G3DSA:2.130.10.10 (YVTN repeat-like/Quinoprotein amine dehydrogenase); K16240 (protein suppressor of PHYA-105 1); KOG1033 (eIF-2alpha kinase PEK/EIF2AK3); PF00069 (Protein kinase domain); PF00400 (WD domain, G-beta repeat); PR00320 (G protein beta WD-40 repeat signature); PS50082 (Trp-Asp (WD) repeats profile); PS50294 (Trp-Asp (WD) re…
Sobic.009G238100.2	9	57616677	57620928	Chr9_57601601	DMY	15076				PF11955 (Plant organelle RNA recognition domain); PTHR31476:SF4 (RNA RECOGNITION DOMAIN-CONTAINING PROTEIN WTF1)
Sobic.009G238200.1	9	57628850	57630763	Chr9_57601601	DMY	27249	weakly similar to WRKY transcription factor 19	sequence-specific DNA binding; transcription factor activity, sequence-specific DNA binding	regulation of transcription, DNA-templated	G3DSA:2.20.25.80 (Probable wrky transcription factor 4); PF03106 (WRKY DNA -binding domain); PS50811 (WRKY domain profile); SM00774 (DNA binding domain); SSF118290 (WRKY DNA-binding domain)
Sobic.009G238300.1	9	57632518	57630305	Chr9_57601601	DMY	28704	similar to Putative uncharacterized protein OJ1735_C10.6			PF12159 (Protein of unknown function (DUF3593))
Sobic.009G238500.1	9	57641346	57639492	Chr9_57601601	DMY	37891	similar to Putative uncharacterized protein OJ1735_C10.9	DNA binding; transcription factor activity, sequence-specific DNA binding	regulation of transcription, DNA-templated	G3DSA:3.30.730.10 (GCC-box Binding Domain); PF00847 (AP2 domain); PR00367 (Ethylene responsive element binding protein signature); PS51032 (AP2/ERF domain profile); SM00380 (DNA-binding domain in plant proteins such as APETALA2 and EREBPs); SSF54171 (DNA-binding domain)
Sobic.009G238600.1	9	57655397	57652425	Chr9_57601601	DMY	50824	similar to Putative uncharacterized protein	catalytic activity; protein serine/threonine phosphatase activity	protein dephosphorylation	3.1.3.16 (Protein-serine/threonine phosphatase); G3DSA:3.60.40.10 (Phosphatase 2c; Domain 1); K14497 (protein phosphatase 2C); KOG0698 (Serine/threonine protein phosphatase); PF13672 (Protein phosphatase 2C); PTHR13832 (PROTEIN PHOSPHATASE 2C); SM00331 (Sigma factor PP2C-like phosphatases); SSF81606 (PP2C-like)
Sobic.009G238650.1	9	57657443	57658159	Chr9_57601601	DMY	55842
Sobic.009G238700.1	9	57667364	57662408	Chr9_57601601	DMY	60807	similar to Putative uncharacterized protein OJ1735_C10.12	protein binding		PF01535 (PPR repeat); PF13041 (PPR repeat family); PF13812 (Pentatricopeptide repeat domain); PF14432 (DYW family of nucleic acid deaminases); PS51375 (Pentatricopeptide (PPR) repeat profile); SSF48452 (TPR-like); TIGR00756 (PPR: pentatricopeptide repeat domain)
Sobic.009G238800.1	9	57671319	57667737	Chr9_57601601	DMY	66136	similar to Putative uncharacterized protein
Sobic.009G238850.1	9	57676021	57678816	Chr9_57601601	DMY	74420
Sobic.009G238900.1	9	57680872	57684861	Chr9_57601601	DMY	79271	similar to NADP-specific isocitrate dehydrogenase	isocitrate dehydrogenase (NADP+) activity; oxidoreductase activity, acting on the CH-OH group of donors, NAD or NADP as acceptor	oxidation-reduction process; isocitrate metabolic process	1.1.1.42 (Isocitrate dehydrogenase (NADP(+))); G3DSA:3.40.718.10 (Isopropylmalate Dehydrogenase); K00031 (isocitrate dehydrogenase); PF00180 (Isocitrate/isopropylmalate dehydrogenase); PIRSF000108 (isocitrate dehydrogenase (NADP)); PTHR11822 (NADP-SPECIFIC ISOCITRATE DEHYDROGENASE); SSF53659 (Isocitrate/Isopropylmalate dehydrogenase-like); TIGR00127 (nadp_idh_euk: isocitrate dehydrogenase, NADP-d…
Sobic.009G239000.1	9	57688124	57687169	Chr9_57601601	DMY	85568	similar to MADS-box protein-like	DNA binding; protein dimerization activity		PF00319 (SRF-type transcription factor (DNA-binding and dimerisation domain)); PR00404 (MADS domain signature); PS50066 (MADS-box domain profile); PTHR11945 (MADS BOX PROTEIN); SSF55455 (SRF-like)
Sobic.009G239101.1	9	57694451	57699567	Chr9_57601601	DMY	92850		zinc ion binding	regulation of transcription, DNA-templated	PF03101 (FAR1 DNA-binding domain); PF04434 (SWIM zinc finger); PF10551 (MULE transposase domain); PS50966 (Zinc finger SWIM-type profile); SM00575 (plant mutator transposase zinc finger)
Sobic.009G239200.1	9	57696343	57698475	Chr9_57601601	DMY	94742
Sobic.009G239250.1	9	57700589	57700001	Chr9_57601601	DMY	98400
Sobic.009G239301.1	9	57702144	57701724	Chr9_57601601	DMY	100123		CTP synthase activity	pyrimidine nucleotide biosynthetic process	6.3.4.2 (CTP synthase (glutamine hydrolyzing)); PF00117 (Glutamine amidotransferase class-I); PS51273 (Glutamine amidotransferase type 1 domain profile); PTHR11550 (CTP SYNTHASE); SSF52317 (Class I glutamine amidotransferase-like)
Sobic.009G239351.1	9	57706002	57702655	Chr9_57601601	DMY	101054
Sobic.009G239400.1	9	57716797	57717335	Chr9_57601601	DMY	115196				G3DSA:1.10.110.10 (Plant lipid-transfer and hydrophobic proteins); PF14368 (Probable lipid transfer); PTHR33286:SF1 (BIFUNCTIONAL INHIBITOR/LIPID-TRANSFER PROTEIN/SEED STORAGE 2S ALBUMIN SUPERFAMILY PROTEIN-RELATED); SSF47699 (Bifunctional inhibitor/lipid-transfer protein/seed storage 2S albumin)
Sobic.009G239500.1	9	57726152	57719129	Chr9_57601601	DMY	117528	similar to Putative uncharacterized protein	CTP synthase activity; hydrolase activity	glutamine metabolic process; pyrimidine nucleotide biosynthetic process	6.3.4.2 (CTP synthase (glutamine hydrolyzing)); G3DSA:3.40.50.300 (P-loop containing nucleotide triphosphate hydrolases); K01937 (CTP synthase); PF06418 (CTP synthase N-terminus); PF07722 (Peptidase C26); PS51273 (Glutamine amidotransferase type 1 domain profile); PTHR11550 (CTP SYNTHASE); SSF52317 (Class I glutamine amidotransferase-like); SSF52540 (P-loop containing nucleoside triphosphate hydr…
Sobic.009G239600.2	9	57747754	57750914	Chr9_57601601	DMY	146153		protein heterodimerization activity		G3DSA:1.10.20.10 (Histone; subunit A); PF00808 (Histone-like transcription factor (CBF/NF-Y) and archaeal histone); PR00615 (CCAAT-binding transcription factor subunit A signature); PTHR11064 (CCAAT-BINDING TRANSCRIPTION FACTOR-RELATED); SSF47113 (Histone-fold)
Sobic.009G239700.2	9	57753538	57753792	Chr9_57601601	DMY	151937				PF05678 (VQ motif); PTHR34777:SF1 (VQ MOTIF-CONTAINING PROTEIN)
Sobic.009G239800.1	9	57756129	57755352	Chr9_57601601	DMY	153751	similar to Putative uncharacterized protein			G3DSA:2.30.240.10 (at5g01610; DUF538 DOMAIN); PF04398 (Protein of unknown function, DUF538); SSF141562 (At5g01610-like)
Sobic.009G239900.1	9	57763893	57760417	Chr9_57601601	DMY	158816	similar to Putative uncharacterized protein	ketol-acid reductoisomerase activity; oxidoreductase activity	oxidation-reduction process; branched-chain amino acid biosynthetic process	1.1.1.86 (Ketol-acid reductoisomerase (NADP(+))); G3DSA:1.10.1040.10 (N-(1-d-carboxylethyl)-l-norvaline Dehydrogenase; domain 2); G3DSA:3.40.50.720 (NAD(P)-binding Rossmann-like Domain); K00053 (ketol-acid reductoisomerase); PF01450 (Acetohydroxy acid isomeroreductase, catalytic domain); PF07991 (Acetohydroxy acid isomeroreductase, NADPH-binding domain); PIRSF000118 (ketol-acid reductoisomerase, …
Sobic.009G240000.3	9	57770767	57773833	Chr9_57601601	DMY	169166	similar to Putative uncharacterized protein	binding; protein binding		G3DSA:1.25.10.10 (Leucine-rich Repeat Variant); PS50176 (Armadillo/plakoglobin ARM repeat profile); PTHR23315 (BETA CATENIN-RELATED ARMADILLO REPEAT-CONTAINING); PTHR23315:SF131 (ARMADILLO/BETA-CATENIN-LIKE REPEAT-CONTAINING PROTEIN); SSF48371 (ARM repeat)
Sobic.009G240100.1	9	57775490	57777327	Chr9_57601601	DMY	173889				PF01657 (Salt stress response/antifungal); PS51473 (Gnk2-homologous domain profile); PTHR32099 (CYSTEINE-RICH REPEAT SECRETORY PROTEIN)
Sobic.009G240200.1	9	57777472	57779121	Chr9_57601601	DMY	175871				G3DSA:1.10.601.10 (RNA Polymerase Primary Sigma Factor)
Sobic.009G240300.2	9	57783824	57778747	Chr9_57601601	DMY	177146	similar to Putative uncharacterized protein OJ1268_B08.2			PR01217 (Proline rich extensin signature)
Sobic.009G240400.1	9	57788800	57789692	Chr9_57601601	DMY	187199		GTP binding; GTPase activity	intracellular protein transport; signal transduction; nucleocytoplasmic transport	4.2.1.17 (Enoyl-CoA hydratase); G3DSA:3.40.50.300 (P-loop containing nucleotide triphosphate hydrolases); PR00627 (GTP-binding nuclear protein Ran/Tc4 family signature); SM00176 (Ran (Ras-related nuclear proteins) /TC4 subfamily of small GTPases); SSF52540 (P-loop containing nucleoside triphosphate hydrolases)
Sobic.009G240500.2	9	57791485	57792708	Chr9_57601601	DMY	189884			lipid metabolic process	3.1.1.32 (Phospholipase A(1)); KOG4569 (Predicted lipase); PF01764 (Lipase (class 3)); SSF53474 (alpha/beta-Hydrolases)
Sobic.009G240600.1	9	57798036	57793773	Chr9_57601601	DMY	192172			lipid metabolic process	3.1.1.32 (Phospholipase A(1)); KOG4569 (Predicted lipase); PF01764 (Lipase (class 3)); SSF53474 (alpha/beta-Hydrolases)
Sobic.009G240700.1	9	57804273	57799754	Chr9_57601601	DMY	198153	similar to Malate dehydrogenase	3-beta-hydroxy-delta5-steroid dehydrogenase activity; catalytic activity; L-malate dehydrogenase activity; oxidoreductase activity, acting on the CH-OH group of donors, NAD or NADP as acceptor	oxidation-reduction process; carbohydrate metabolic process; steroid biosynthetic process; carboxylic acid metabolic process; malate metabolic process	1.1.1.37 (Malate dehydrogenase); G3DSA:3.40.50.720 (NAD(P)-binding Rossmann-like Domain); G3DSA:3.90.110.10 (L-2-Hydroxyisocaproate Dehydrogenase; subunit A; domain 2); K00026 (malate dehydrogenase); PF01073 (3-beta hydroxysteroid dehydrogenase/isomerase family); PF02866 (lactate/malate dehydrogenase, alpha/beta C-terminal domain); PIRSF000102 (L-lactate/malate dehydrogenase); PTHR11540 (MALATE A…
Sobic.009G240900.1	9	57809048	57805385	Chr9_57601601	DMY	203784	similar to Putative uncharacterized protein	GTP binding; GTPase activity	intracellular protein transport; signal transduction; small GTPase mediated signal transduction; nucleocytoplasmic transport	4.2.1.17 (Enoyl-CoA hydratase); G3DSA:3.40.50.300 (P-loop containing nucleotide triphosphate hydrolases); GO:0005622 (intracellular); K07936 (GTP-binding nuclear protein Ran); KOG0096 (GTPase Ran/TC4/GSP1 (nuclear protein transport pathway), small G protein superfamily); PF00025 (ADP-ribosylation factor family); PR00449 (Transforming protein P21 ras signature); PR00627 (GTP-binding nuclear protei…
Sobic.009G241000.1	9	57812688	57810429	Chr9_57601601	DMY	208828	similar to Putative uncharacterized protein	catalytic activity; transferase activity, transferring acyl groups other than amino-acyl groups	metabolic process; lipid biosynthetic process; fatty acid biosynthetic process	2.3.1.119 (Transferred entry: 1.1.1.330, 1.3.1.93, 2.3.1.199 and 4.2.1.134); 2.3.1.199 (Very-long-chain 3-oxoacyl-CoA synthase); GO:0016020 (membrane); K15397 (3-ketoacyl-CoA synthase); PF08392 (FAE1/Type III polyketide synthase-like protein); PF08541 (3-Oxoacyl-[acyl-carrier-protein (ACP)] synthase III C terminal); PIRSF036417 (very-long-chain 3-ketoacyl-CoA synthase); SSF53901 (Thiolase-like)
Sobic.009G241100.2	9	57818267	57815083	Chr9_57601601	DMY	213482	similar to Os05g0574700 protein
Sobic.009G241200.3	9	57824427	57829062	Chr9_57601601	DMY	222826	similar to Putative uncharacterized protein OJ1268_B08.11	protein binding		PF01535 (PPR repeat); PF13041 (PPR repeat family); PF13812 (Pentatricopeptide repeat domain); PF14432 (DYW family of nucleic acid deaminases); PS51375 (Pentatricopeptide (PPR) repeat profile); TIGR00756 (PPR: pentatricopeptide repeat domain)
Sobic.009G241300.2	9	57831731	57833246	Chr9_57601601	DMY	230130				PTHR37210:SF2 (EXPRESSED PROTEIN)
Sobic.009G241400.1	9	57833247	57834977	Chr9_57601601	DMY	231646	weakly similar to Putative uncharacterized protein
Sobic.009G241500.1	9	57840234	57841783	Chr9_57601601	DMY	238633	weakly similar to Putative uncharacterized protein
Sobic.009G241600.1	9	57846240	57848402	Chr9_57601601	DMY	244639	similar to Putative uncharacterized protein OJ1126_B10.1	metal ion binding		G3DSA:4.10.1000.10 (CCCH zinc finger); PF00642 (Zinc finger C-x8-C-x5-C-x3-H type (and similar)); PS50103 (Zinc finger C3H1-type profile); PTHR12547 (CCCH ZINC FINGER/TIS11-RELATED); PTHR12547:SF60 (ZINC FINGER CCCH DOMAIN-CONTAINING PROTEIN 14-RELATED); SM00356 (zinc finger); SSF101447 (Formin homology 2 domain (FH2 domain)); SSF90229 (CCCH zinc finger)
Sobic.009G241700.2	9	57852736	57849592	Chr9_57601601	DMY	247991	similar to Putative uncharacterized protein	oxidoreductase activity	oxidation-reduction process	G3DSA:2.60.120.330 (B-lactam Antibiotic; Isopenicillin N Synthase; Chain); KOG0143 (Iron/ascorbate family oxidoreductases); PF03171 (2OG-Fe(II) oxygenase superfamily); PS51471 (Fe(2+) 2-oxoglutarate dioxygenase domain profile); PTHR10209 (OXIDOREDUCTASE, 2OG-FE II OXYGENASE FAMILY PROTEIN); SSF51197 (Clavaminate synthase-like)
Sobic.009G241801.1	9	57859371	57857672	Chr9_57601601	DMY	256071
Sobic.009G241900.1	9	57864332	57863194	Chr9_57601601	DMY	261593	similar to Putative uncharacterized protein			G3DSA:1.20.950.20 (Transmembrane di-heme cytochromes; Chain C); GO:0012511 (monolayer-surrounded lipid storage body); GO:0016021 (integral component of membrane); PF01277 (Oleosin); PTHR33203:SF4 (F27J15.22-RELATED)
Sobic.009G241966.1	9	57865116	57866312	Chr9_57601601	DMY	263515				PS51257 (Prokaryotic membrane lipoprotein lipid attachment site profile)
Sobic.009G242032.1	9	57867271	57865966	Chr9_57601601	DMY	264365
Sobic.009G242100.1	9	57875363	57869640	Chr9_57601601	DMY	268039		catalytic activity		G3DSA:3.20.20.70 (Aldolase class I); PTHR31342:SF7 (PROTEIN CHUP1, CHLOROPLASTIC); SSF101447 (Formin homology 2 domain (FH2 domain)); SSF58100 (Bacterial hemolysins)
Sobic.009G242200.1	9	57877842	57883218	Chr9_57601601	DMY	276241	similar to Mitogen-activated protein kinase 17	ATP binding; protein kinase activity; protein tyrosine kinase activity	protein phosphorylation	2.7.11.24 (Mitogen-activated protein kinase); G3DSA:1.10.510.10 (Transferase(Phosphotransferase) domain 1); G3DSA:3.30.200.20 (Phosphorylase Kinase; domain 1); K04371 (mitogen-activated protein kinase 1/3); PF00069 (Protein kinase domain); PS50011 (Protein kinase domain profile); PTHR24055 (MITOGEN-ACTIVATED PROTEIN KINASE); SM00219 (Tyrosine kinase, catalytic domain); SSF56112 (Protein kinase-li…
Sobic.009G242250.1	9	57890244	57891399	Chr9_57601601	DMY	288643				SSF90257 (Myosin rod fragments)
Sobic.009G242300.3	9	57900289	57899419	Chr9_57601601	DMY	297818	similar to 60S acidic ribosomal protein P2A			K02943 (large subunit ribosomal protein LP2); KOG3449 (60S acidic ribosomal protein P2); PF00428 (60s Acidic ribosomal protein); PTHR21141 (60S ACIDIC RIBOSOMAL PROTEIN FAMILY MEMBER)
Sobic.009G242400.1	9	57905627	57902029	Chr9_57601601	DMY	300428	similar to 40S ribosomal protein S12	structural constituent of ribosome	translation	GO:0005622 (intracellular); GO:0005840 (ribosome); K02951 (small subunit ribosomal protein S12e); KOG3406 (40S ribosomal protein S12); PF01248 (Ribosomal protein L7Ae/L30e/S12e/Gadd45 family); PR00972 (Ribosomal protein S12E family signature); PTHR11843 (40S RIBOSOMAL PROTEIN S12); SSF55315 (L30e-like)
Sobic.009G242501.1	9	57909947	57908190	Chr9_57601601	DMY	306589	similar to Os01g0642600 protein			G3DSA:3.10.180.10 (2;3-Dihydroxybiphenyl 1;2-Dioxygenase; domain 1); PF04759 (Protein of unknown function, DUF617); TIGR01570 (A_thal_3588: uncharacterized plant-specific domain TIGR01570)
Sobic.009G242600.2	9	57918884	57914633	Chr9_57601601	DMY	313032		hydrolase activity	metabolic process	K15889 (prenylcysteine alpha-carboxyl methylesterase); KOG1515 (Arylacetamide deacetylase); PF07859 (alpha/beta hydrolase fold); PTHR23024 (MEMBER OF 'GDXG' FAMILY OF LIPOLYTIC ENZYMES); SSF53474 (alpha/beta-Hydrolases)
Sobic.009G242700.1	9	57920642	57919723	Chr9_57601601	DMY	318122	similar to Putative uncharacterized protein OJ1126_B10.8	calcium ion binding		4.1.2.13 (Fructose-bisphosphate aldolase); G3DSA:1.10.238.10 (EF-hand); K13448 (calcium-binding protein CML); KOG0027 (Calmodulin and related proteins (EF-Hand superfamily)); PF13499 (EF-hand domain pair); PS50222 (EF-hand calcium-binding domain profile); PTHR10891 (EF-HAND CALCIUM-BINDING DOMAIN CONTAINING PROTEIN); PTHR10891:SF638 (CALCIUM-BINDING PROTEIN CML15-RELATED); SM00054 (EF-hand, calci…
Sobic.009G242800.1	9	57925947	57922001	Chr9_57601601	DMY	320400	similar to Putative uncharacterized protein	ATP binding; protein kinase activity	protein phosphorylation	2.7.12.1 (Dual-specificity kinase); G3DSA:1.10.510.10 (Transferase(Phosphotransferase) domain 1); G3DSA:3.30.200.20 (Phosphorylase Kinase; domain 1); KOG0192 (Tyrosine kinase specific for activated (GTP-bound) p21cdc42Hs); PF07714 (Protein tyrosine kinase); PIRSF000654 (integrin-linked protein kinase); PR00109 (Tyrosine kinase catalytic domain signature); PS50011 (Protein kinase domain profile); …
Sobic.009G243000.1	9	57935573	57937562	Chr9_57601601	DMY	333972	similar to Os01g0598400 protein	protein binding		G3DSA:3.80.10.10 (Ribonuclease Inhibitor); PF00646 (F-box domain); PF08387 (FBD); SSF52047 (RNI-like); SSF81383 (F-box domain)
Sobic.009G242900.1	9	57936036	57929325	Chr9_57601601	DMY	327724	similar to Putative uncharacterized protein OJ1126_B10.10			G3DSA:2.40.160.10 (Porin)
Sobic.009G243100.1	9	57939843	57943179	Chr9_57601601	DMY	338242	similar to Putative uncharacterized protein	protein binding	protein import into peroxisome matrix, docking	GO:0005778 (peroxisomal membrane); PF04695 (Peroxisomal membrane anchor protein (Pex14p) conserved region); PTHR23058 (PEROXISOMAL MEMBRANE PROTEIN PEX14)
Sobic.009G243200.1	9	57950126	57947570	Chr9_57601601	DMY	345969	similar to Putative uncharacterized protein OJ1126_B10.13			PF07816 (Protein of unknown function (DUF1645))
Sobic.009G243400.1	9	57961949	57968757	Chr9_57601601	DMY	360348	similar to Putative uncharacterized protein	3-beta-hydroxy-delta5-steroid dehydrogenase activity; oxidoreductase activity, acting on the CH-OH group of donors, NAD or NADP as acceptor	oxidation-reduction process; steroid biosynthetic process	1.2.1.44 (Cinnamoyl-CoA reductase); G3DSA:3.40.50.720 (NAD(P)-binding Rossmann-like Domain); KOG1502 (Flavonol reductase/cinnamoyl-CoA reductase); PF01073 (3-beta hydroxysteroid dehydrogenase/isomerase family); PTHR10366 (NAD DEPENDENT EPIMERASE/DEHYDRATASE); SSF51735 (NAD(P)-binding Rossmann-fold domains)
Sobic.009G243500.1	9	57976036	57971301	Chr9_57601601	DMY	369700	similar to Putative uncharacterized protein			3.2.1.15 (Polygalacturonase); G3DSA:2.160.20.10 (Single-stranded right-handed beta-helix; Pectin lyase-like); PF12708 (Pectate lyase superfamily protein); SM00710 (Parallel beta-helix repeats); SSF51126 (Pectin lyase-like)
Sobic.009G243600.1	9	57983849	57980765	Chr9_57601601	DMY	379164	weakly similar to Putative uncharacterized protein OJ1126_B10.17	sequence-specific DNA binding; transcription factor activity, sequence-specific DNA binding; zinc ion binding	regulation of transcription, DNA-templated	G3DSA:3.30.50.10 (Erythroid Transcription Factor GATA-1; subunit A); PF00320 (GATA zinc finger); PS50114 (GATA-type zinc finger domain profile); PTHR10071 (TRANSCRIPTION FACTOR GATA GATA BINDING FACTOR); PTHR10071:SF156 (GATA TRANSCRIPTION FACTOR 18-RELATED); SM00401 (zinc finger binding to DNA consensus sequence [AT]GATA[AG]); SSF57716 (Glucocorticoid receptor-like (DNA-binding domain))
Sobic.009G243800.2	9	58006602	58000984	Chr9_57601601	DMY	399383	similar to 10A19I.3	substrate-specific transmembrane transporter activity	transmembrane transport	G3DSA:1.20.1250.20 (MFS general substrate transporter like domains); GO:0016020 (membrane); GO:0016021 (integral component of membrane); KOG0254 (Predicted transporter (major facilitator superfamily)); PF07690 (Major Facilitator Superfamily); PR00171 (Sugar transporter signature); PS50850 (Major facilitator superfamily (MFS) profile); SSF103473 (MFS general substrate transporter); TIGR00879 (SP: …
Sobic.009G243900.1	9	58010314	58011745	Chr9_57601601	DMY	408713	similar to 10A19I.4	catalytic activity	DNA repair; base-excision repair	3.2.2.21 (DNA-3-methyladenine glycosylase II); G3DSA:1.10.1670.10 (Helix-hairpin-Helix base-excision DNA repair enzymes (C-terminal)); G3DSA:1.10.340.30 (Hypothetical protein; domain 2); K01247 (DNA-3-methyladenine glycosylase II); KOG1918 (3-methyladenine DNA glycosidase); PF00730 (HhH-GPD superfamily base excision DNA repair protein); PTHR10242 (N-GLYCOSYLASE/DNA LYASE); PTHR10242:SF0 (DNA-3-ME…
Sobic.009G244000.1	9	58015060	58017093	Chr9_57601601	DMY	413459	similar to Putative uncharacterized protein OSJNBa0017N18.7	catalytic activity	metabolic process	G3DSA:2.30.38.10 (Luciferase; Domain 3); KOG1176 (Acyl-CoA synthetase); PF00501 (AMP-binding enzyme); PTHR22754 (DISCO-INTERACTING PROTEIN 2 DIP2 -RELATED); SSF56801 (Acetyl-CoA synthetase-like)
Sobic.009G244200.2	9	58020542	58023140	Chr9_57601601	DMY	418941		DNA binding		G3DSA:1.10.10.60 (Homeodomain-like); PD125774 (NUCLEAR DNA-BINDING HOMEOBOX ZF-HD ZINC TRANSCRIPTION FINGER ARABIDOPSIS P1 CHROMOSOME); PF04770 (ZF-HD protein dimerisation region); PR01217 (Proline rich extensin signature); PS51523 (Zinc-finger ZF-HD dimerization-type profile); SSF46689 (Homeodomain-like); TIGR01565 (homeo_ZF_HD: homeobox domain, ZF-HD class); TIGR01566 (ZF_HD_prot_N: ZF-HD homeo…
Sobic.009G244100.6	9	58028658	58017213	Chr9_57601601	DMY	415612		signal transducer activity; transcription factor activity, sequence-specific DNA binding	regulation of transcription, DNA-templated; signal transduction	G3DSA:1.10.532.10 (Transcription Factor; Stat-4;)
Sobic.009G244300.2	9	58032033	58029456	Chr9_57601601	DMY	427855	similar to 10A19I.8	DNA binding		G3DSA:1.10.10.60 (Homeodomain-like); PF00249 (Myb-like DNA-binding domain); PS50090 (Myb-like domain profile); PTHR24078 (DNAJ HOMOLOG SUBFAMILY C MEMBER); PTHR24078:SF177 (PROTEIN DNJ-23-RELATED); SM00717 (SANT SWI3, ADA2, N-CoR and TFIIIB'' DNA-binding domains); SSF46689 (Homeodomain-like)
Sobic.009G244450.1	9	58032713	58035434	Chr9_57601601	DMY	431112				3.2.1.15 (Polygalacturonase); PF08263 (Leucine rich repeat N-terminal domain)
Sobic.009G244600.1	9	58038434	58036575	Chr9_57601601	DMY	434974		DNA binding		G3DSA:1.10.10.60 (Homeodomain-like); PF00249 (Myb-like DNA-binding domain); PS50090 (Myb-like domain profile); PTHR24078 (DNAJ HOMOLOG SUBFAMILY C MEMBER); PTHR24078:SF177 (PROTEIN DNJ-23-RELATED); SM00717 (SANT SWI3, ADA2, N-CoR and TFIIIB'' DNA-binding domains); SSF46689 (Homeodomain-like)
Sobic.009G244650.1	9	58048828	58047985	Chr9_57601601	DMY	446384
Sobic.009G244700.1	9	58052518	58060857	Chr9_57601601	DMY	450917	weakly similar to 10A19I.11			KOG0431 (Auxilin-like protein and related proteins containing DnaJ domain); PS50076 (dnaJ domain profile); PTHR23172 (AUXILIN/CYCLIN G-ASSOCIATED KINASE-RELATED); PTHR23172:SF19 (AUXILLIN, ISOFORM A); SSF46565 (Chaperone J-domain)
Sobic.009G244800.1	9	58062916	58064055	Chr9_57601601	DMY	461315	similar to Cyclin dependent protein kinase	ATP binding; protein kinase activity; protein tyrosine kinase activity	protein phosphorylation	2.7.11.22 (Cyclin-dependent kinase); G3DSA:1.10.510.10 (Transferase(Phosphotransferase) domain 1); G3DSA:3.30.200.20 (Phosphorylase Kinase; domain 1); KOG0663 (Protein kinase PITSLRE and related kinases); PF07714 (Protein tyrosine kinase); PS50011 (Protein kinase domain profile); PTHR24056 (CELL DIVISION PROTEIN KINASE); SM00219 (Tyrosine kinase, catalytic domain); SSF56112 (Protein kinase-like (…
Sobic.009G244900.2	9	58069498	58064779	Chr9_58527007	MAT	457509	similar to (S)-adenosyl-L-methionine:delta 24-sterol methyltransferase	methyltransferase activity	metabolic process; steroid biosynthetic process	2.1.1.41 (Sterol 24-C-methyltransferase); G3DSA:3.40.50.150 (Vaccinia Virus protein VP39); K00559 (sterol 24-C-methyltransferase); KOG1269 (SAM-dependent methyltransferases); PF08241 (Methyltransferase domain); PF08498 (Sterol methyltransferase C-terminal); PS51685 (SAM-dependent methyltransferase Erg6/SMT-type domain profile); PTHR10108 (METHYLTRANSFERASE); SSF53335 (S-adenosyl-L-methionine-depe…
Sobic.009G245000.2	9	58073718	58079719	Chr9_58527007	MAT	447288		glucose-1-phosphate adenylyltransferase activity; nucleotidyltransferase activity	biosynthetic process; glycogen biosynthetic process	2.7.7.27 (Glucose-1-phosphate adenylyltransferase); G3DSA:2.160.10.10 (Hexapeptide repeat proteins); G3DSA:3.90.550.10 (Spore Coat Polysaccharide Biosynthesis Protein SpsA; Chain A); K00975 (glucose-1-phosphate adenylyltransferase); KOG1322 (GDP-mannose pyrophosphorylase/mannose-1-phosphate guanylyltransferase); PF00483 (Nucleotidyl transferase); PTHR22572 (SUGAR-1-PHOSPHATE GUANYL TRANSFERASE); …
Sobic.009G245101.1	9	58090369	58080195	Chr9_58527007	MAT	436638
Sobic.009G245200.2	9	58090508	58094256	Chr9_58527007	MAT	432751		cysteine-type peptidase activity	proteolysis	3.4.22.68 (Ulp1 peptidase); G3DSA:3.30.310.130 (Ubiquitin-related); PF02902 (Ulp1 protease family, C-terminal catalytic domain); PS50600 (Ubiquitin-like protease family profile); PTHR12606 (SENTRIN/SUMO-SPECIFIC PROTEASE); PTHR12606:SF14 (CYSTEINE-TYPE PEPTIDASE); SSF54001 (Cysteine proteinases)
Sobic.009G245300.1	9	58096939	58098076	Chr9_58527007	MAT	428931		DNA binding		2.5.1.18 (Glutathione transferase); G3DSA:1.10.10.60 (Homeodomain-like); PF14303 (No apical meristem-associated C-terminal domain); PS50090 (Myb-like domain profile); PTHR11260 (GLUTATHIONE S-TRANSFERASE, GST, SUPERFAMILY, GST DOMAIN CONTAINING)
Sobic.009G245400.1	9	58104366	58112009	Chr9_58527007	MAT	414998	similar to Cohesion protein	protein binding		G3DSA:1.10.10.580 (Structural maintenance of chromosome 1. Chain E); GO:0000228 (nuclear chromosome); K06670 (cohesin complex subunit SCC1); KOG1213 (Sister chromatid cohesion complex Cohesin, subunit RAD21/SCC1); PF04824 (Conserved region of Rad21 / Rec8 like protein); PF04825 (N terminus of Rad21 / Rec8 like protein); PTHR12585 (SCC1 / RAD21 FAMILY MEMBER); PTHR12585:SF26 (SISTER CHROMATID COHE…
Sobic.009G245500.1	9	58112752	58115949	Chr9_58527007	MAT	411058		DNA binding	regulation of transcription, DNA-templated	PF02365 (No apical meristem (NAM) protein); PS51005 (NAC domain profile); PTHR31719:SF40 (NAC TRANSCRIPTION FACTOR 29); SSF101941 (NAC domain)
Sobic.009G245600.1	9	58116278	58119843	Chr9_58527007	MAT	407164	similar to Os05g0581300 protein	protein binding		PF01535 (PPR repeat); PF13041 (PPR repeat family); PF13812 (Pentatricopeptide repeat domain); PS51375 (Pentatricopeptide (PPR) repeat profile); SSF48452 (TPR-like); TIGR00756 (PPR: pentatricopeptide repeat domain)
Sobic.009G245650.1	9	58123700	58122276	Chr9_58527007	MAT	403307
Sobic.009G245700.1	9	58132768	58133625	Chr9_58527007	MAT	393382	similar to Putative uncharacterized protein
Sobic.009G245750.1	9	58140433	58139778	Chr9_58527007	MAT	386574
Sobic.009G245800.1	9	58145966	58155902	Chr9_58527007	MAT	371105	similar to Putative uncharacterized protein OJ1651_G11.5	protein binding		PF06972 (Protein of unknown function (DUF1296)); PTHR12758 (APOPTOSIS INHIBITOR 5-RELATED); SSF46934 (UBA-like)
Sobic.009G245900.2	9	58159960	58161767	Chr9_58527007	MAT	365240				PF07893 (Protein of unknown function (DUF1668))
Sobic.009G246000.1	9	58162912	58165270	Chr9_58527007	MAT	361737				PF07893 (Protein of unknown function (DUF1668))
Sobic.009G246100.1	9	58169699	58167573	Chr9_58527007	MAT	357308	similar to Putative uncharacterized protein			PF07983 (X8 domain); PS51257 (Prokaryotic membrane lipoprotein lipid attachment site profile); SM00768 (Possibly involved in carbohydrate binding)
Sobic.009G246200.1	9	58179009	58176436	Chr9_58527007	MAT	347998	similar to Putative uncharacterized protein			PF04450 (Peptidase of plants and bacteria)
Sobic.009G246250.1	9	58185711	58182933	Chr9_58527007	MAT	341296
Sobic.009G246300.1	9	58196245	58190618	Chr9_58527007	MAT	330762	similar to Mitogen-activated protein kinase 10	ATP binding; phosphotransferase activity, alcohol group as acceptor; protein kinase activity; protein tyrosine kinase activity	protein phosphorylation	2.7.11.24 (Mitogen-activated protein kinase); G3DSA:1.10.510.10 (Transferase(Phosphotransferase) domain 1); G3DSA:3.30.200.20 (Phosphorylase Kinase; domain 1); GO:0016020 (membrane); K04371 (mitogen-activated protein kinase 1/3); PF06293 (Lipopolysaccharide kinase (Kdo/WaaP) family); PS50011 (Protein kinase domain profile); PTHR24055 (MITOGEN-ACTIVATED PROTEIN KINASE); PTHR24055:SF158 (MITOGEN-AC…
Sobic.009G246400.1	9	58203205	58197873	Chr9_58527007	MAT	323802	similar to Putative polyprenyl diphosphate synthase	transferase activity, transferring alkyl or aryl (other than methyl) groups	photosynthesis; isoprenoid biosynthetic process	2.5.1.84 (All-trans-nonaprenyl-diphosphate synthase (geranyl-diphosphate specific)); G3DSA:1.10.600.10 (Farnesyl Diphosphate Synthase); K05356 (all-trans-nonaprenyl-diphosphate synthase); KOG0776 (Geranylgeranyl pyrophosphate synthase/Polyprenyl synthetase); PF00348 (Polyprenyl synthetase); PTHR12001 (GERANYLGERANYL PYROPHOSPHATE SYNTHASE); SSF48576 (Terpenoid synthases); TIGR02749 (prenyl_cyano:…
Sobic.009G246500.1	9	58215618	58225154	Chr9_58527007	MAT	301853	similar to Putative uncharacterized protein	N-acetyltransferase activity		2.3.1.193 (tRNA(Met) cytidine acetyltransferase); G3DSA:3.40.50.300 (P-loop containing nucleotide triphosphate hydrolases); K14521 (N-acetyltransferase 10); PF05127 (Helicase); PF08351 (Domain of unknown function (DUF1726)); PF13718 (GNAT acetyltransferase 2); PF13725 (Possible tRNA binding domain); PTHR10925 (N-ACETYLTRANSFERASE 10); SSF52540 (P-loop containing nucleoside triphosphate hydrolases)
Sobic.009G246600.2	9	58227912	58225555	Chr9_58527007	MAT	299095
Sobic.009G246700.1	9	58231144	58236699	Chr9_58527007	MAT	290308	similar to O-acetyltransferase-like			2.3.1.45 (N-acetylneuraminate 7-O(or 9-O)-acetyltransferase); KOG1699 (O-acetyltransferase); PF07779 (10 TM Acyl Transferase domain found in Cas1p); PTHR13533:SF11 (O-ACETYLTRANSFERASE CAS1P-LIKE PROTEIN-RELATED)
Sobic.009G246800.1	9	58243871	58239184	Chr9_58527007	MAT	283136		ATP binding; protein kinase activity; protein tyrosine kinase activity	protein phosphorylation	2.7.11.1 (Non-specific serine/threonine protein kinase); G3DSA:1.10.510.10 (Transferase(Phosphotransferase) domain 1); G3DSA:3.30.200.20 (Phosphorylase Kinase; domain 1); KOG1187 (Serine/threonine protein kinase); PF00069 (Protein kinase domain); PF07714 (Protein tyrosine kinase); PS50011 (Protein kinase domain profile); PTHR27007:SF61 (RECEPTOR LIKE PROTEIN KINASE S.2); SM00219 (Tyrosine kinase,…
Sobic.009G246950.1	9	58247025	58251886	Chr9_58527007	MAT	275121		nucleic acid binding; nucleotide binding		KOG4211 (Splicing factor hnRNP-F and related RNA-binding proteins); PF14259 (RNA recognition motif (a.k.a. RRM, RBD, or RNP domain)); PS50102 (Eukaryotic RNA Recognition Motif (RRM) profile); PTHR13976 (HETEROGENEOUS NUCLEAR RIBONUCLEOPROTEIN-RELATED); SM00360 (RNA recognition motif); SSF54928 (RNA-binding domain, RBD)
Sobic.009G247100.1	9	58252379	58255448	Chr9_58527007	MAT	271559	similar to Putative uncharacterized protein	serine-type carboxypeptidase activity	proteolysis	3.4.16.5 (Carboxypeptidase C); KOG1282 (Serine carboxypeptidases (lysosomal cathepsin A)); PF00450 (Serine carboxypeptidase); PR00724 (Carboxypeptidase C serine protease (S10) family signature); PTHR11802 (SERINE PROTEASE FAMILY S10 SERINE CARBOXYPEPTIDASE); SSF53474 (alpha/beta-Hydrolases)
Sobic.009G247200.1	9	58258253	58260963	Chr9_58527007	MAT	266044
Sobic.009G247300.2	9	58265060	58261832	Chr9_58527007	MAT	261947		sequence-specific DNA binding; transcription factor activity, sequence-specific DNA binding	regulation of transcription, DNA-templated	G3DSA:2.20.25.80 (Probable wrky transcription factor 4); PF03106 (WRKY DNA -binding domain); PS50811 (WRKY domain profile); PTHR31221:SF13 (WRKY TRANSCRIPTION FACTOR 48-RELATED); SM00774 (DNA binding domain); SSF118290 (WRKY DNA-binding domain)
Sobic.009G247400.1	9	58278978	58286549	Chr9_58527007	MAT	240458	similar to Unknow protein	phosphatidylinositol binding		G3DSA:3.30.1520.10 (PX Domain); KOG2101 (Intermediate filament-like protein, sorting nexins, and related proteins containing PX (PhoX) domain(s)); KOG2527 (Sorting nexin SNX11); PF00787 (PX domain); PF02194 (PXA domain); PF08628 (Sorting nexin C terminal); PS50195 (PX domain profile); PS51207 (PXA domain profile); PTHR22999 (PX SERINE/THREONINE KINASE PXK); PTHR22999:SF19 (PHOX (PX) DOMAIN-CONTAI…
Sobic.009G247500.1	9	58292827	58293998	Chr9_58527007	MAT	233009	weakly similar to Os05g0583600 protein			PF04844 (Transcriptional repressor, ovate); TIGR01568 (A_thal_3678: uncharacterized plant-specific domain TIGR01568)
Sobic.009G247601.1	9	58297525	58304180	Chr9_58527007	MAT	222827		protein binding	RNA processing; mRNA splicing, via spliceosome	GO:0005622 (intracellular); GO:0005634 (nucleus); PF06424 (PRP1 splicing factor, N-terminal); PTHR11246 (PRE-MRNA SPLICING FACTOR); SM00386 (HAT (Half-A-TPR) repeats); SSF48452 (TPR-like)
Sobic.009G247700.1	9	58309106	58310986	Chr9_58527007	MAT	216021	similar to Putative uncharacterized protein OSJNBb0035N21.5	sequence-specific DNA binding; transcription factor activity, sequence-specific DNA binding	regulation of transcription, DNA-templated	G3DSA:2.20.25.80 (Probable wrky transcription factor 4); PF03106 (WRKY DNA -binding domain); PS50811 (WRKY domain profile); SM00774 (DNA binding domain); SSF118290 (WRKY DNA-binding domain)
Sobic.009G247900.1	9	58315781	58314958	Chr9_58527007	MAT	211226	similar to Putative late embryogenesis abundant protein		response to desiccation	G3DSA:2.60.40.10 (Immunoglobulins); PD010978 (LATE EMBRYOGENESIS ABUNDANT DESICCATION SIMILAR PROTECTANT PROTEINS RELATED EMBRYOGENESIS-ABUNDANT EMBRYOGENESIS-LIKE); PF03168 (Late embryogenesis abundant protein); PTHR31459:SF3 (DESICCATION-RELATED PROTEIN LEA14-RELATED); SM00769 (Water Stress and Hypersensitive response); SSF117070 (LEA14-like)
Sobic.009G248000.1	9	58316839	58319600	Chr9_58527007	MAT	207407	similar to Unknow protein			PF03168 (Late embryogenesis abundant protein); SSF117070 (LEA14-like)
Sobic.009G248100.2	9	58332630	58331694	Chr9_58527007	MAT	194377
Sobic.009G248200.1	9	58338230	58339825	Chr9_58527007	MAT	187182
Sobic.009G248300.1	9	58345567	58340470	Chr9_58527007	MAT	181440	similar to Putative uncharacterized protein	four-way junction helicase activity	DNA repair; DNA recombination	3.6.4.3 (Microtubule-severing ATPase); G3DSA:3.40.50.300 (P-loop containing nucleotide triphosphate hydrolases); KOG0737 (AAA+-type ATPase); PF05496 (Holliday junction DNA helicase ruvB N-terminus); PTHR23074 (AAA ATPASE); SM00382 (ATPases associated with a variety of cellular activities); SSF52540 (P-loop containing nucleoside triphosphate hydrolases)
Sobic.009G248500.1	9	58369123	58366679	Chr9_58527007	MAT	157884	similar to Putative uncharacterized protein	voltage-gated anion channel activity	transmembrane transport; cellular ion homeostasis	GO:0016021 (integral component of membrane); PF03595 (Voltage-dependent anion channel)
Sobic.009G248600.1	9	58408297	58410830	Chr9_58527007	MAT	116177	similar to Putative uncharacterized protein	voltage-gated anion channel activity	transmembrane transport; cellular ion homeostasis	GO:0016021 (integral component of membrane); PF03595 (Voltage-dependent anion channel)
Sobic.009G248700.1	9	58415605	58417155	Chr9_58527007	MAT	109852	similar to Putative uncharacterized protein	voltage-gated anion channel activity	transmembrane transport; cellular ion homeostasis	GO:0016021 (integral component of membrane); PF03595 (Voltage-dependent anion channel)
Sobic.009G248801.1	9	58421633	58417784	Chr9_58527007	MAT	105374
Sobic.009G248900.1	9	58425095	58428172	Chr9_58527007	MAT	98835	similar to Probable protein ABIL4			PTHR10460 (ABL INTERACTOR)
Sobic.009G249000.1	9	58432405	58428174	Chr9_58527007	MAT	94602	similar to Putative calcium-dependent protein kinase	ATP binding; calcium ion binding; protein kinase activity; protein tyrosine kinase activity	protein phosphorylation	2.7.11.1 (Non-specific serine/threonine protein kinase); G3DSA:1.10.238.10 (EF-hand); G3DSA:1.10.510.10 (Transferase(Phosphotransferase) domain 1); G3DSA:3.30.200.20 (Phosphorylase Kinase; domain 1); K13412 (calcium-dependent protein kinase); KOG0032 (Ca2+/calmodulin-dependent protein kinase, EF-Hand protein superfamily); PF07714 (Protein tyrosine kinase); PF13499 (EF-hand domain pair); PS50011 (…
Sobic.009G249100.1	9	58437950	58433687	Chr9_58527007	MAT	89057	similar to Disease resistance protein-like			PTHR31827:SF14 (F22C12.10)
Sobic.009G249200.1	9	58448695	58453930	Chr9_58527007	MAT	73077	similar to Putative uncharacterized protein			KOG2641 (Predicted seven transmembrane receptor - rhodopsin family); PF03619 (Organic solute transporter Ostalpha); PTHR23423 (ORGANIC SOLUTE TRANSPORTER-RELATED)
Sobic.009G249301.1	9	58457647	58456210	Chr9_58527007	MAT	69360
Sobic.009G249400.1	9	58459026	58461413	Chr9_58527007	MAT	65594	similar to Putative uncharacterized protein	ATP binding; phosphotransferase activity, alcohol group as acceptor; protein kinase activity; protein tyrosine kinase activity	protein phosphorylation	2.7.11.1 (Non-specific serine/threonine protein kinase); G3DSA:1.10.510.10 (Transferase(Phosphotransferase) domain 1); G3DSA:3.30.200.20 (Phosphorylase Kinase; domain 1); GO:0016020 (membrane); KOG0192 (Tyrosine kinase specific for activated (GTP-bound) p21cdc42Hs); PF06293 (Lipopolysaccharide kinase (Kdo/WaaP) family); PF06760 (Protein of unknown function (DUF1221)); PS50011 (Protein kinase doma…
Sobic.009G249500.1	9	58466785	58461666	Chr9_58527007	MAT	60222	similar to Chromosome chr2 scaffold_132, whole genome shotgun sequence		transmembrane transport	G3DSA:1.50.40.10 (Mitochondrial carrier domain); KOG0752 (Mitochondrial solute carrier protein); PF00153 (Mitochondrial carrier protein); PR00926 (Mitochondrial carrier protein signature); PS50920 (Solute carrier (Solcar) repeat profile); PTHR24089:SF325 (MITOCHONDRIAL ADENINE NUCLEOTIDE TRANSPORTER ADNT1); SSF103506 (Mitochondrial carrier)
Sobic.009G249600.1	9	58472997	58470190	Chr9_58527007	MAT	54010	similar to Putative uncharacterized protein OSJNBb0008A05.2			G3DSA:3.40.1740.10 (VC0467-like); PF02622 (Uncharacterized ACR, COG1678); SSF143456 (VC0467-like)
Sobic.009G249700.1	9	58485803	58491733	Chr9_58527007	MAT	35274	similar to Expressed protein		vesicle-mediated transport; vesicle docking involved in exocytosis	PF00995 (Sec1 family); PTHR11679 (VESICLE PROTEIN SORTING-ASSOCIATED); PTHR11679:SF29 (SEC1 FAMILY DOMAIN-CONTAINING PROTEIN 2); SSF56815 (Sec1/munc18-like (SM) proteins)
Sobic.009G249800.1	9	58504841	58496840	Chr9_58527007	MAT	22166	similar to Expressed protein		ribosome biogenesis	G3DSA:2.40.10.190 (translation elongation factor selb; chain A; domain 4); GO:0005634 (nucleus); PF04950 (40S ribosome biogenesis protein Tsr1 and BMS1 C-terminal); PF08142 (AARP2CN (NUC121) domain); PS51714 (Bms1-type guanine nucleotide-binding (G) domain profile); PTHR12858 (RIBOSOME BIOGENESIS PROTEIN); SM00785 (AARP2CN (NUC121) domain)
Sobic.009G249900.3	9	58521483	58527393	Chr9_58527007	MAT	0	similar to Probable indole-3-acetic acid-amido synthetase GH3.5	jasmonate-amino synthetase activity	induced systemic resistance, jasmonic acid mediated signaling pathway; jasmonic acid metabolic process; response to wounding	K14506 (jasmonic acid-amino synthetase); PF03321 (GH3 auxin-responsive promoter); PTHR31901:SF3 (JASMONIC ACID-AMIDO SYNTHETASE JAR1)
Sobic.009G250000.1	9	58532645	58526169	Chr9_58527007	MAT	0		amino acid binding; protein dimerization activity	metabolic process	G3DSA:4.10.280.10 (MYOD Basic-Helix-Loop-Helix Domain; subunit B); PF00010 (Helix-loop-helix DNA-binding domain); PS50888 (Myc-type, basic helix-loop-helix (bHLH) domain profile); PS51671 (ACT domain profile); PTHR11969 (MAX DIMERIZATION, MAD); PTHR11969:SF14 (MAD-LIKE-1 HOMOLOG); SM00353 (helix loop helix domain); SSF47459 (HLH, helix-loop-helix DNA-binding domain); SSF55021 (ACT-like)
Sobic.009G250100.1	9	58539048	58543991	Chr9_58527007	MAT	12041	similar to Putative uncharacterized protein OJ1007_H05.1			PF11331 (Probable zinc-ribbon domain)
Sobic.009G250200.1	9	58544303	58547422	Chr9_58527007	MAT	17296	similar to Putative uncharacterized protein			G3DSA:1.20.1070.10 (Rhopdopsin 7-helix transmembrane proteins); KOG1303 (Amino acid transporters); PF01490 (Transmembrane amino acid transporter protein); PTHR22950 (AMINO ACID TRANSPORTER)
Sobic.009G250300.1	9	58550495	58552539	Chr9_58527007	MAT	23488	similar to Secretory acid phosphatase	acid phosphatase activity; hydrolase activity; metal ion binding		3.1.3.2 (Acid phosphatase); G3DSA:2.60.40.380 (Purple acid phosphatase; domain1); KOG1378 (Purple acid phosphatase); PF00149 (Calcineurin-like phosphoesterase); PF14008 (Iron/zinc purple acid phosphatase-like protein C); PF16656 (Purple acid Phosphatase, N-terminal domain); PTHR22953 (ACID PHOSPHATASE RELATED); SSF49363 (Purple acid phosphatase, N-terminal domain); SSF56300 (Metallo-dependent pho…
Sobic.009G250400.1	9	58569482	58571936	Chr9_58584246	MAT	12310	similar to Sig5	DNA binding; sigma factor activity; transcription factor activity, sequence-specific DNA binding	regulation of transcription, DNA-templated; DNA-templated transcription, initiation	G3DSA:1.10.10.10 (winged helix repressor DNA binding domain); G3DSA:1.10.601.10 (RNA Polymerase Primary Sigma Factor); PF04539 (Sigma-70 region 3); PF04542 (Sigma-70 region 2); PF04545 (Sigma-70, region 4); PR00046 (Major sigma-70 factor signature); PTHR30603 (RNA POLYMERASE SIGMA FACTOR RPO); PTHR30603:SF4 (RNA POLYMERASE SIGMA FACTOR SIGE, CHLOROPLASTIC/MITOCHONDRIAL); SSF88659 (Sigma3 and sigm…
Sobic.009G250500.1	9	58573119	58574586	Chr9_58584246	MAT	9660	similar to Putative uncharacterized protein
Sobic.009G250600.2	9	58575141	58575923	Chr9_58584246	MAT	8323		protein binding		PF00646 (F-box domain); SM00256 (A Receptor for Ubiquitination Targets); SSF81383 (F-box domain)
Sobic.009G250700.1	9	58579386	58581986	Chr9_58584246	MAT	2260	similar to Putative uncharacterized protein OJ1007_H05.4	protein binding		PF01535 (PPR repeat); PF13041 (PPR repeat family); PF14432 (DYW family of nucleic acid deaminases); PS51375 (Pentatricopeptide (PPR) repeat profile); SSF48452 (TPR-like); SSF81901 (HCP-like); TIGR00756 (PPR: pentatricopeptide repeat domain)
Sobic.009G250800.1	9	58584191	58582093	Chr9_58584246	MAT	55	similar to Os05g0587000 protein			G3DSA:2.160.20.10 (Single-stranded right-handed beta-helix; Pectin lyase-like); PF12708 (Pectate lyase superfamily protein); SM00710 (Parallel beta-helix repeats); SSF51126 (Pectin lyase-like)
Sobic.009G250900.1	9	58592970	58587079	Chr9_58584246	MAT	2833	similar to Protein phosphatase 2C	catalytic activity; protein serine/threonine phosphatase activity	protein dephosphorylation	3.1.3.16 (Protein-serine/threonine phosphatase); G3DSA:3.60.40.10 (Phosphatase 2c; Domain 1); KOG0698 (Serine/threonine protein phosphatase); PF00481 (Protein phosphatase 2C); PTHR13832 (PROTEIN PHOSPHATASE 2C); PTHR13832:SF223 (PROTEIN PHOSPHATASE 2C 76-RELATED); SM00331 (Sigma factor PP2C-like phosphatases); SM00332 (Serine/threonine phosphatases, family 2C, catalytic domain); SSF81606 (PP2C-li…
Sobic.009G251000.1	9	58594711	58600751	Chr9_58584246	MAT	10465	similar to Putative uncharacterized protein	protein binding		2.1.1.259 ([Fructose-bisphosphate aldolase]-lysine N-methyltransferase); G3DSA:3.90.1410.10 (set domain protein methyltransferase; domain 1); G3DSA:3.90.1420.10 (set domain protein methyltransferase; domain 2); KOG1337 (N-methyltransferase); PF00856 (SET domain); PF09273 (Rubisco LSMT substrate-binding); PS50280 (SET domain profile); PTHR13271 (UNCHARACTERIZED PUTATIVE METHYLTRANSFERASE); PTHR132…
Sobic.009G251100.2	9	58605953	58602779	Chr9_58584246	MAT	18533		protein binding	cell redox homeostasis	G3DSA:3.40.30.10 (Glutaredoxin); KOG0548 (Molecular co-chaperone STI1); KOG0907 (Thioredoxin); PF00085 (Thioredoxin); PF13414 (TPR repeat); PS50005 (TPR repeat profile); PS50293 (TPR repeat region circular profile); PTHR22904 (TPR REPEAT CONTAINING PROTEIN); SM00028 (Tetratricopeptide repeats); SSF48452 (TPR-like); SSF52833 (Thioredoxin-like)
Sobic.009G251200.2	9	58625772	58621804	Chr9_58584246	MAT	37558	similar to Putative uncharacterized protein OJ1007_H05.10			G3DSA:1.20.5.990 (Nemo cc2-lz domain - 1d5 darpin complex); SSF90257 (Myosin rod fragments)
Sobic.009G251300.1	9	58629491	58626648	Chr9_58584246	MAT	42402	similar to Os05g0587500 protein	DNA binding	regulation of DNA-templated transcription, elongation	PF07460 (NUMOD3 motif (2 copies))
Sobic.009G251400.3	9	58645722	58637983	Chr9_58584246	MAT	53737	similar to Putative uncharacterized protein			3.1.1.5 (Lysophospholipase); KOG2112 (Lysophospholipase); PF12695 (Alpha/beta hydrolase family); PTHR10655 (LYSOPHOSPHOLIPASE-RELATED); SSF53474 (alpha/beta-Hydrolases)
Sobic.009G251500.1	9	58659644	58648461	Chr9_58584246	MAT	64215		ATP binding; chromatin binding; protein binding	DNA repair; chromosome organization; mitotic sister chromatid cohesion	G3DSA:3.40.50.300 (P-loop containing nucleotide triphosphate hydrolases); GO:0005694 (chromosome); GO:0008280 (cohesin core heterodimer); K06669 (structural maintenance of chromosome 3 (chondroitin sulfate proteoglycan 6)); PF06470 (SMC proteins Flexible Hinge Domain); PF13304 (AAA domain, putative AbiEii toxin, Type IV TA system); PF13476 (AAA domain); PIRSF005719 (structural maintenance of chro…
Sobic.009G251600.1	9	58660882	58663426	Chr9_58584246	MAT	76636	similar to Cytochrome c oxidase subunit Vb	cytochrome-c oxidase activity		1.9.3.1 (Cytochrome-c oxidase); G3DSA:2.60.11.10 (Cytochrome C Oxidase; chain F); GO:0005740 (mitochondrial envelope); K02265 (cytochrome c oxidase subunit 5b); KOG3352 (Cytochrome c oxidase, subunit Vb/COX4); PD007270 (C CYTOCHROME OXIDASE MEMBRANE VB SUBUNIT POLYPEPTIDE MITOCHONDRION OXIDOREDUCTASE INNER); PF01215 (Cytochrome c oxidase subunit Vb); PS51359 (Cytochrome c oxidase subunit Vb, zinc…
Sobic.009G251700.2	9	58666616	58663787	Chr9_58584246	MAT	79541	similar to Putative uncharacterized protein OJ1115_D04.1			G3DSA:1.10.150.20 (5' to 3' exonuclease; C-terminal subdomain); PF14520 (Helix-hairpin-helix domain); SSF47781 (RuvA domain 2-like)
Sobic.009G251800.1	9	58668666	58673689	Chr9_58584246	MAT	84420	similar to Putative uncharacterized protein	ATP binding; protein binding; protein kinase activity	protein phosphorylation	2.7.11.1 (Non-specific serine/threonine protein kinase); G3DSA:1.10.510.10 (Transferase(Phosphotransferase) domain 1); G3DSA:3.30.200.20 (Phosphorylase Kinase; domain 1); G3DSA:3.80.10.10 (Ribonuclease Inhibitor); KOG1187 (Serine/threonine protein kinase); PF07714 (Protein tyrosine kinase); PF08263 (Leucine rich repeat N-terminal domain); PF13855 (Leucine rich repeat); PS50011 (Protein kinase dom…
Sobic.009G252000.1	9	58678201	58676498	Chr9_58584246	MAT	92252	similar to Putative nodulin MtN3 family protein contains Pfam PF03083 MtN3/saliva family			KOG1623 (Multitransmembrane protein); PF03083 (Sugar efflux transporter for intercellular exchange); PTHR10791 (RAG1-ACTIVATING PROTEIN 1)
Sobic.009G252100.1	9	58682087	58684835	Chr9_58584246	MAT	97841	Predicted protein			G3DSA:1.10.1380.10 (Neutral endopeptidase ; domain2); G3DSA:1.20.1480.30 (Designed four-helix bundle protein); G3DSA:2.40.10.10 (Trypsin-like serine proteases)
Sobic.009G252200.2	9	58692445	58687003	Chr9_58584246	MAT	102757	weakly similar to Os05g0588700 protein		regulation of transcription, DNA-templated	K11644 (paired amphipathic helix protein Sin3a); PF08295 (Sin3 family co-repressor); PS51477 (PAH domain profile); PTHR12346 (SIN3B-RELATED); SM00761 (Histone deacetylase (HDAC) interacting); SSF47762 (PAH2 domain)
Sobic.009G252300.2	9	58695845	58700099	Chr9_58584246	MAT	111599		DNA binding		G3DSA:1.10.10.60 (Homeodomain-like); PS50090 (Myb-like domain profile); SM00717 (SANT SWI3, ADA2, N-CoR and TFIIIB'' DNA-binding domains); SSF46689 (Homeodomain-like)
Sobic.009G252400.1	9	58703190	58700844	Chr9_58584246	MAT	116598	similar to Putative uncharacterized protein	ATP binding		G3DSA:3.40.50.300 (P-loop containing nucleotide triphosphate hydrolases); PF00004 (ATPase family associated with various cellular activities (AAA)); PF14363 (Domain associated at C-terminal with AAA); PTHR23070 (BCS1 AAA-TYPE ATPASE); SM00382 (ATPases associated with a variety of cellular activities); SSF52540 (P-loop containing nucleoside triphosphate hydrolases)
Sobic.009G252500.1	9	58707932	58705847	Chr9_58584246	MAT	121601	similar to Os05g0588900 protein	ATP binding		G3DSA:3.10.250.10 (Mac-2 Binding Protein;); G3DSA:3.40.50.300 (P-loop containing nucleotide triphosphate hydrolases); GO:0016020 (membrane); PF00004 (ATPase family associated with various cellular activities (AAA)); PF14363 (Domain associated at C-terminal with AAA); PTHR23070 (BCS1 AAA-TYPE ATPASE); SM00382 (ATPases associated with a variety of cellular activities); SSF52540 (P-loop containing n…
Sobic.009G252700.1	9	58710422	58712937	Chr9_58584246	MAT	126176
Sobic.009G252600.1	9	58711460	58709407	Chr9_58584246	MAT	125161	similar to Os05g0588900 protein	ATP binding		G3DSA:3.10.250.10 (Mac-2 Binding Protein;); G3DSA:3.40.50.300 (P-loop containing nucleotide triphosphate hydrolases); GO:0016020 (membrane); PF00004 (ATPase family associated with various cellular activities (AAA)); PF14363 (Domain associated at C-terminal with AAA); PTHR23070 (BCS1 AAA-TYPE ATPASE); SM00382 (ATPases associated with a variety of cellular activities); SSF52540 (P-loop containing n…
Sobic.009G252800.2	9	58715447	58721976	Chr9_58584246	MAT	131201	similar to Os05g0589000 protein			GO:0016021 (integral component of membrane); PF03661 (Uncharacterised protein family (UPF0121)); PTHR30603 (RNA POLYMERASE SIGMA FACTOR RPO)
Sobic.009G253000.1	9	58724108	58727042	Chr9_58584246	MAT	139862		DNA binding; sigma factor activity; transcription factor activity, sequence-specific DNA binding	regulation of transcription, DNA-templated; DNA-templated transcription, initiation	G3DSA:1.10.10.10 (winged helix repressor DNA binding domain); G3DSA:1.10.601.10 (RNA Polymerase Primary Sigma Factor); PF04539 (Sigma-70 region 3); PF04542 (Sigma-70 region 2); PF04545 (Sigma-70, region 4); PIRSF000767 (RNA polymerase sigma factor, plastid SigB/SigC/SigD types); PR00046 (Major sigma-70 factor signature); PTHR30603 (RNA POLYMERASE SIGMA FACTOR RPO); PTHR30603:SF13 (RNA POLYMERASE …
Sobic.009G253101.1	9	58727817	58728605	Chr9_58584246	MAT	143571				PF12854 (PPR repeat); PS51375 (Pentatricopeptide (PPR) repeat profile); TIGR00756 (PPR: pentatricopeptide repeat domain)
Sobic.009G253200.1	9	58733468	58734441	Chr9_58584246	MAT	149222	similar to Sigma factor protein	DNA binding; sigma factor activity; transcription factor activity, sequence-specific DNA binding	regulation of transcription, DNA-templated; DNA-templated transcription, initiation	G3DSA:1.10.601.10 (RNA Polymerase Primary Sigma Factor); PF04542 (Sigma-70 region 2); PTHR30603 (RNA POLYMERASE SIGMA FACTOR RPO); PTHR30603:SF13 (RNA POLYMERASE SIGMA FACTOR SIGC); SSF88946 (Sigma2 domain of RNA polymerase sigma factors)
Sobic.009G253300.1	9	58738741	58737293	Chr9_58584246	MAT	153047	weakly similar to Putative uncharacterized protein	DNA binding; nucleic acid binding; zinc ion binding		G3DSA:1.10.10.60 (Homeodomain-like); PF00249 (Myb-like DNA-binding domain); PS51294 (Myb-type HTH DNA-binding domain profile); PTHR12374 (TRANSCRIPTIONAL ADAPTOR 2 ADA2 -RELATED); SM00717 (SANT SWI3, ADA2, N-CoR and TFIIIB'' DNA-binding domains); SSF46689 (Homeodomain-like); SSF57756 (Retrovirus zinc finger-like domains); TIGR01557 (myb_SHAQKYF: myb-like DNA-binding domain, SHAQKYF class)
Sobic.009G253400.1	9	58739783	58742837	Chr9_58584246	MAT	155537	similar to Putative uncharacterized protein			KOG2945 (Predicted RNA-binding protein); PF04774 (Hyaluronan / mRNA binding family); PF09598 (Stm1); PTHR12299 (HYALURONIC ACID-BINDING PROTEIN 4)
Sobic.009G253450.1	9	58748735	58742670	Chr9_58584246	MAT	158424
Sobic.009G253500.1	9	58753372	58752077	Chr9_58584246	MAT	167831	Predicted protein	protein binding		PF00646 (F-box domain); PF08268 (F-box associated domain); SM00256 (A Receptor for Ubiquitination Targets); SSF81383 (F-box domain); TIGR01640 (F_box_assoc_1: F-box protein interaction domain)
Sobic.009G253600.1	9	58755845	58754868	Chr9_58584246	MAT	170622		protein binding		PF12854 (PPR repeat); PF13041 (PPR repeat family); PS51375 (Pentatricopeptide (PPR) repeat profile); SSF48452 (TPR-like); TIGR00756 (PPR: pentatricopeptide repeat domain)
Sobic.009G253700.1	9	58758623	58756102	Chr9_58584246	MAT	171856	similar to Putative uncharacterized protein	phosphotransferase activity, alcohol group as acceptor; protein binding		2.7.1.67 (1-phosphatidylinositol 4-kinase); G3DSA:3.10.20.90 (Phosphatidylinositol 3-kinase Catalytic Subunit; Chain A; domain 1); KOG2381 (Phosphatidylinositol 4-kinase); PF00240 (Ubiquitin family); PF00454 (Phosphatidylinositol 3- and 4-kinase); PS50053 (Ubiquitin domain profile); PTHR10666 (UBIQUITIN); PTHR10666:SF90 (PHOSPHATIDYLINOSITOL 4-KINASE GAMMA 4); SM00213 (Ubiquitin homologues); SSF5…
Sobic.009G253800.1	9	58761503	58763008	Chr9_58584246	MAT	177257		aspartic-type endopeptidase activity	proteolysis	3.4.23.12 (Nepenthesin); G3DSA:2.40.70.10 (Acid Proteases); KOG1339 (Aspartyl protease); PF00026 (Eukaryotic aspartyl protease); PR00792 (Pepsin (A1) aspartic protease family signature); PTHR13683 (ASPARTYL PROTEASES); SSF50630 (Acid proteases)
Sobic.009G253900.1	9	58764830	58768037	Chr9_58584246	MAT	180584
Sobic.009G253950.1	9	58775773	58769590	Chr9_58584246	MAT	185344
Sobic.009G254000.1	9	58794176	58799391	Chr9_58584246	MAT	209930	similar to Putative uncharacterized protein pk8-a	ATP binding; protein kinase activity; protein tyrosine kinase activity	protein phosphorylation	2.7.11.1 (Non-specific serine/threonine protein kinase); G3DSA:1.10.510.10 (Transferase(Phosphotransferase) domain 1); G3DSA:3.30.200.20 (Phosphorylase Kinase; domain 1); KOG1187 (Serine/threonine protein kinase); PF00069 (Protein kinase domain); PR00109 (Tyrosine kinase catalytic domain signature); PS50011 (Protein kinase domain profile); SM00219 (Tyrosine kinase, catalytic domain); SSF56112 (Pr…
Sobic.009G254100.1	9	58810021	58801713	Chr9_58584246	MAT	217467		helicase activity		3.6.4.13 (RNA helicase); G3DSA:3.40.50.300 (P-loop containing nucleotide triphosphate hydrolases); K12818 (ATP-dependent RNA helicase DHX8/PRP22); PF00271 (Helicase conserved C-terminal domain); PF04408 (Helicase associated domain (HA2)); PF07717 (Oligonucleotide/oligosaccharide-binding (OB)-fold); PS51192 (Superfamilies 1 and 2 helicase ATP-binding type-1 domain profile); PS51194 (Superfamilies …
Sobic.009G254200.1	9	58814582	58821589	Chr9_58584246	MAT	230336	similar to Putative uncharacterized protein	protein binding		PF01535 (PPR repeat); PF13812 (Pentatricopeptide repeat domain); PF14432 (DYW family of nucleic acid deaminases); PR01217 (Proline rich extensin signature); PS51375 (Pentatricopeptide (PPR) repeat profile); SSF101447 (Formin homology 2 domain (FH2 domain)); TIGR00756 (PPR: pentatricopeptide repeat domain)
Sobic.009G254400.1	9	58822914	58824934	Chr9_58584246	MAT	238668	similar to Leucine-rich repeat family protein-like	protein binding		G3DSA:3.80.10.10 (Ribonuclease Inhibitor); PF08263 (Leucine rich repeat N-terminal domain); PF13855 (Leucine rich repeat); SSF52058 (L domain-like)
Sobic.009G254500.1	9	58837680	58842882	Chr9_58584246	MAT	253434	similar to Os01g0602800 protein	ATP binding; protein kinase activity; protein tyrosine kinase activity	protein phosphorylation	2.7.11.1 (Non-specific serine/threonine protein kinase); G3DSA:1.10.510.10 (Transferase(Phosphotransferase) domain 1); G3DSA:3.30.200.20 (Phosphorylase Kinase; domain 1); G3DSA:3.40.50.620 (Tyrosyl-Transfer RNA Synthetase ; subunit E; domain 1); KOG1187 (Serine/threonine protein kinase); PF07714 (Protein tyrosine kinase); PS50011 (Protein kinase domain profile); PTHR27001:SF152 (GENOMIC DNA, CHRO…
Sobic.009G254600.1	9	58847673	58844037	Chr9_58584246	MAT	259791				PF00561 (alpha/beta hydrolase fold); PTHR10992 (ALPHA/BETA HYDROLASE FOLD-CONTAINING PROTEIN); SSF53474 (alpha/beta-Hydrolases)
Sobic.009G254700.1	9	58872864	58869379	Chr9_58584246	MAT	285133	similar to Putative uncharacterized protein			PF12697 (Alpha/beta hydrolase family); PTHR10992 (ALPHA/BETA HYDROLASE FOLD-CONTAINING PROTEIN); SSF53474 (alpha/beta-Hydrolases)
Sobic.009G254800.1	9	58879456	58881262	Chr9_58584246	MAT	295210				G3DSA:3.90.640.10 (Actin; Chain A; domain 4); K09490 (heat shock 70kDa protein 5); PF00012 (Hsp70 protein); PR00301 (70kDa heat shock protein signature); PTHR19375 (HEAT SHOCK PROTEIN 70KDA); SSF53067 (Actin-like ATPase domain)
Sobic.009G254900.1	9	58895368	58899870	Chr9_58584246	MAT	311122	similar to Os05g0591600 protein			PF03641 (Possible lysine decarboxylase); SSF102405 (MCP/YpsA-like); TIGR00730 (TIGR00730: TIGR00730 family protein)
Sobic.009G255000.3	9	58905692	58910529	Chr9_58584246	MAT	321446		ATP binding; protein kinase activity; protein tyrosine kinase activity	protein phosphorylation	2.7.11.1 (Non-specific serine/threonine protein kinase); G3DSA:1.10.510.10 (Transferase(Phosphotransferase) domain 1); G3DSA:3.30.200.20 (Phosphorylase Kinase; domain 1); KOG1187 (Serine/threonine protein kinase); PF07714 (Protein tyrosine kinase); PS50011 (Protein kinase domain profile); SM00219 (Tyrosine kinase, catalytic domain); SSF56112 (Protein kinase-like (PK-like))
Sobic.009G255100.5	9	58914835	58910532	Chr9_58584246	MAT	326286	similar to Hypersensitive-induced response protein			G3DSA:3.40.50.620 (Tyrosyl-Transfer RNA Synthetase ; subunit E; domain 1); GO:0016020 (membrane); KOG2620 (Prohibitins and stomatins of the PID superfamily); PF01145 (SPFH domain / Band 7 family); PTHR10264 (BAND 7 PROTEIN-RELATED); PTHR10264:SF90 (HYPERSENSITIVE-INDUCED RESPONSE PROTEIN 3); SM00244 (prohibitin homologues); SSF117892 (Band 7/SPFH domain)
Sobic.009G255200.1	9	58919243	58920285	Chr9_58584246	MAT	334997	weakly similar to Putative uncharacterized protein			PF00011 (Hsp20/alpha crystallin family); PS01031 (Heat shock hsp20 proteins family profile); PTHR11527 (SMALL HEAT-SHOCK PROTEIN HSP20 FAMILY); SSF49764 (HSP20-like chaperones)
Sobic.009G255300.1	9	58924289	58919834	Chr9_58584246	MAT	335588	similar to ATP-dependent Clp protease proteolytic subunit	serine-type endopeptidase activity	proteolysis	3.4.21.92 (Endopeptidase Clp); G3DSA:3.90.226.10 (2-enoyl-CoA Hydratase; Chain A; domain 1); K01358 (ATP-dependent Clp protease, protease subunit); KOG0840 (ATP-dependent Clp protease, proteolytic subunit); PD004193 (ACETYLTRANSFERASE ORNITHINE ARGININE BIOSYNTHESIS ARGJ GLUTAMATE N-ACETYLTRANSFERASE TRANSFERASE ACYLTRANSFERASE BIFUNCTIONAL); PF00574 (Clp protease); PR00127 (Clp protease catalyti…
Sobic.009G255400.2	9	58924534	58925818	Chr9_58584246	MAT	340288		phosphorelay response regulator activity; protein-glutamate methylesterase activity	phosphorelay signal transduction system; chemotaxis	GO:0005737 (cytoplasm)
Sobic.009G255500.1	9	58932514	58935628	Chr9_58584246	MAT	348268	similar to Os05g0592300 protein	oxidoreductase activity, acting on single donors with incorporation of molecular oxygen, incorporation of two atoms of oxygen	oxidation-reduction process	1.13.11.19 (Cysteamine dioxygenase); G3DSA:2.60.120.10 (Jelly Rolls); K10712 (cysteamine dioxygenase); KOG4281 (Uncharacterized conserved protein); PF07847 (Protein of unknown function (DUF1637)); PTHR22966 (UNCHARACTERIZED); SSF51182 (RmlC-like cupins)
Sobic.009G255600.1	9	58940398	58949169	Chr9_58584246	MAT	356152		nucleic acid binding; protein binding		G3DSA:2.130.10.10 (YVTN repeat-like/Quinoprotein amine dehydrogenase); GO:0005634 (nucleus); K10610 (DNA damage-binding protein 1); PF03178 (CPSF A subunit region); PF10433 (Mono-functional DNA-alkylating methyl methanesulfonate N-term); PTHR10644 (DNA REPAIR/RNA PROCESSING CPSF FAMILY); SSF101898 (NHL repeat); SSF50978 (WD40 repeat-like)
Sobic.009G255700.1	9	58949170	58956768	Chr9_58584246	MAT	364924		binding; DNA binding	DNA recombination; double-strand break repair	G3DSA:1.25.10.10 (Leucine-rich Repeat Variant); GO:0005634 (nucleus); KOG2073 (SAP family cell cycle dependent phosphatase-associated protein); PF04499 (SIT4 phosphatase-associated protein); PTHR12634 (SIT4 YEAST -ASSOCIATING PROTEIN-RELATED); PTHR12634:SF17 (SIT4 PHOSPHATASE-ASSOCIATED FAMILY PROTEIN); SSF48371 (ARM repeat)
Sobic.009G255800.1	9	58964325	58957657	Chr9_58584246	MAT	373411	similar to Os05g0592600 protein	GTP binding; GTPase activity		3.6.5.3 (Protein-synthesizing GTPase); G3DSA:2.40.30.10 (Translation factors); G3DSA:3.40.50.300 (P-loop containing nucleotide triphosphate hydrolases); K03243 (translation initiation factor 5B); PF00009 (Elongation factor Tu GTP binding domain); PF03144 (Elongation factor Tu domain 2); PF11987 (Translation-initiation factor 2); PR00315 (GTP-binding elongation factor signature); PTHR23115 (TRANSL…
Sobic.009G255900.1	9	58970129	58965676	Chr9_58584246	MAT	381430	similar to Putative uncharacterized protein	catalytic activity; protein serine/threonine phosphatase activity	protein dephosphorylation	3.1.3.16 (Protein-serine/threonine phosphatase); G3DSA:3.60.40.10 (Phosphatase 2c; Domain 1); K14497 (protein phosphatase 2C); KOG0698 (Serine/threonine protein phosphatase); PF00481 (Protein phosphatase 2C); PTHR13832 (PROTEIN PHOSPHATASE 2C); SM00332 (Serine/threonine phosphatases, family 2C, catalytic domain); SSF81606 (PP2C-like)
Sobic.009G256000.1	9	58978534	58974592	Chr9_58584246	MAT	390346	similar to Putative uncharacterized protein	hydrogen ion transmembrane transporter activity	ATP hydrolysis coupled proton transport	G3DSA:1.20.1460.10 (subunit c (vma5p) of the yeast v-atpase; domain 2); GO:0033180 (proton-transporting V-type ATPase, V1 domain); K02148 (V-type H+-transporting ATPase subunit C); KOG2909 (Vacuolar H+-ATPase V1 sector, subunit C); PF03223 (V-ATPase subunit C); PTHR10137 (V-TYPE PROTON ATPASE SUBUNIT C); SSF118203 (Vacuolar ATP synthase subunit C)
Sobic.009G256100.1	9	58983807	58979923	Chr9_58584246	MAT	395677		protein binding		G3DSA:1.10.287.650 (Helix hairpin bin); G3DSA:2.60.40.150 (C2- domain Calcium/lipid binding domain)
Sobic.009G256200.1	9	58985510	58984118	Chr9_58584246	MAT	399872	similar to Os05g0593200 protein			SSF101447 (Formin homology 2 domain (FH2 domain))
Sobic.009G256300.1	9	59001514	58989311	Chr9_58584246	MAT	405065		DNA binding		3.6.4.11 (Nucleoplasmin ATPase); G3DSA:1.10.10.60 (Homeodomain-like); PF07529 (HSA); PF13921 (Myb-like DNA-binding domain); PS50090 (Myb-like domain profile); PS51204 (HSA domain profile); PTHR10799 (SWI/SNF-RELATED MATRIX-ASSOCIATED ACTIN-DEPENDENT REGULATOR OF CHROMATIN SUBFAMILY-RELATED); SM00717 (SANT SWI3, ADA2, N-CoR and TFIIIB'' DNA-binding domains); SSF46689 (Homeodomain-like)
Sobic.009G256400.1	9	59018577	59004154	Chr9_58584246	MAT	419908		ATP binding; binding; protein binding		3.6.4.12 (DNA helicase); G3DSA:1.25.10.10 (Leucine-rich Repeat Variant); G3DSA:3.40.50.300 (P-loop containing nucleotide triphosphate hydrolases); PF00176 (SNF2 family N-terminal domain); PF00271 (Helicase conserved C-terminal domain); PF02985 (HEAT repeat); PF12054 (Domain of unknown function (DUF3535)); PS50077 (HEAT repeat profile); PS51192 (Superfamilies 1 and 2 helicase ATP-binding type-1 do…
Sobic.009G256500.1	9	59024018	59019631	Chr9_58584246	MAT	435385	similar to Cell division protein ftsH (FtsH)-like	ATP binding; ATPase activity; ice binding; metalloendopeptidase activity	proteolysis; response to freezing; homoiothermy	G3DSA:3.40.50.300 (P-loop containing nucleotide triphosphate hydrolases); GO:0016020 (membrane); PF01434 (Peptidase family M41); PF07728 (AAA domain (dynein-related subfamily)); PR00308 (Type I antifreeze protein signature); PTHR23076 (METALLOPROTEASE M41 FTSH); SM00382 (ATPases associated with a variety of cellular activities); SSF140990 (FtsH protease domain-like); SSF52540 (P-loop containing n…
Sobic.009G256601.1	9	59038118	59036757	Chr9_58584246	MAT	452511
Sobic.009G256700.1	9	59073884	59076431	Chr9_58584246	MAT	489638				G3DSA:2.40.10.10 (Trypsin-like serine proteases); PF13365 (Trypsin-like peptidase domain); SSF50494 (Trypsin-like serine proteases)
